# Supplementary material for: Comparative Transcriptome and Metabolome Analyses of Broccoli Germplasms with Purple and Green Curds Reveal the Structural Genes and Transitional Regulators Regulating Color Formation
Source: Int J Mol Sci. 2023 Mar 24;24(7):6115. doi: 10.3390/ijms24076115 (PMC10094742; doi:10.3390/ijms24076115)
Supplement: Supplementary file 1 [file ijms-24-06115-s001.zip]

Archive with 2 entries (2 files):
- Supplementary_Figures.pdf
- Table S1-7.xlsx
