# Supplementary material for: Comparative Transcriptome and Metabolome Analyses of Broccoli Germplasms with Purple and Green Curds Reveal the Structural Genes and Transitional Regulators Regulating Color Formation
Source: Int J Mol Sci. 2023 Mar 24;24(7):6115. doi: 10.3390/ijms24076115 (PMC10094742; doi:10.3390/ijms24076115)
Supplement: Supplementary file 1 [file ijms-24-06115-s001.zip › Table S1-7.xlsx]

## Sheet: Table S1
Table S1. Statistical results of comparison rate between reads and reference genome
Samples	Total reads	Total mapped reads	Unique mapped reads	Multiple mapped reads	Reads map to '＋'	Reads map to '－'
GB767-1	42217502	36,049,560 (85.39%)	33,871,871 (80.23%)	2,177,689 (5.16%)	20,378,159 (48.27%)	20,358,199 (48.22%)
GB767-2	41930556	36,449,773 (86.93%)	34,504,201 (82.29%)	1,945,572 (4.64%)	20,239,198 (48.27%)	20,233,200 (48.25%)
GB767-3	41702142	36,716,730 (88.05%)	34,875,350 (83.63%)	1,841,380 (4.42%)	20,217,099 (48.48%)	20,197,811 (48.43%)
PB767-1	53570566	47,759,231 (89.15%)	45,772,056 (85.44%)	1,987,175 (3.71%)	25,637,334 (47.86%)	25,607,038 (47.80%)
PB767-2	44588532	38,866,267 (87.17%)	36,852,756 (82.65%)	2,013,511 (4.52%)	21,508,604 (48.24%)	21,497,625 (48.21%)
PB767-3	47394320	40,399,301 (85.24%)	38,092,404 (80.37%)	2,306,897 (4.87%)	22,648,831 (47.79%)	22,647,368 (47.78%)

## Sheet: Table S2
Table S2. Functional annotation of 2959 DEGs in GB767 vs. PB767
Gene ID	GB767-1_FPKM	GB767-2_FPKM	GB767-3_FPKM	PB767-1_FPKM	PB767-2_FPKM	PB767-3_FPKM	FDR	Log2FC	Regulated	GO_annotation	KEGG_annotation	NR_annotation	Swiss_Prot_annotation	Pfam_annotation	COG_class_annotation	KOG_class_annotation	eggNOG_class_annotation
BolC03g058870.2J	0	0	0	1.67266	2.51341	2.01201	2.06e-44	6.41926	up	Molecular Function: calmodulin binding (GO:0005516);;	K01412|1.0e-11|bna:106400571|K01412 mitochondrial-processing peptidase subunit alpha [EC:3.4.24.64] | (RefSeq) probable mitochondrial-processing peptidase subunit alpha-1, mitochondrial	uncharacterized protein LOC106373820 [Brassica napus]	Calmodulin-binding protein 60 A OS=Arabidopsis thaliana OX=3702 GN=CBP60A PE=2 SV=1	Calmodulin binding protein-like	--	--	Transcription
BolC07g011660.2J	0.41625	0.292113	0.263579	30.9496	39.503	19.9645	3.58e-59	5.70954	up	--	--	uncharacterized protein LOC106443947 [Brassica napus]	--	--	--	--	--
BolC04g057910.2J	3.22024	2.47775	2.82918	186.164	277.642	134.194	1.6e-91	5.70017	up	Molecular Function: zinc ion binding (GO:0008270);;	--	B-box zinc finger protein 25 isoform X1 [Brassica napus]	B-box zinc finger protein 25 OS=Arabidopsis thaliana OX=3702 GN=BBX25 PE=1 SV=2	B-box zinc finger	--	--	Transcription
BolC06g004200.2J	5.40277	13.7651	8.52613	629.721	827.765	431.668	4.71e-68	5.54202	up	Molecular Function: iron ion binding (GO:0005506);; Cellular Component: integral component of membrane (GO:0016021);; Molecular Function: oxidoreductase activity, acting on paired donors, with incorporation or reduction of molecular oxygen (GO:0016705);; Molecular Function: heme binding (GO:0020037);;	K24179|6.7e-165|pvu:PHAVU_011G000200g|K24179 cytochrome P450 family 72 subfamily A polypeptide 61 [EC:1.14.14.-] | (RefSeq) hypothetical protein	hypothetical protein DY000_02059061 [Brassica cretica]	Cytochrome P450 72A15 OS=Arabidopsis thaliana OX=3702 GN=CYP72A15 PE=2 SV=1	Cytochrome P450	Secondary metabolites biosynthesis, transport and catabolism;; Defense mechanisms	Secondary metabolites biosynthesis, transport and catabolism;; Lipid transport and metabolism	--
BolC05g051280.2J	0	0	0	3.79114	6.23627	5.22245	1.77e-29	5.52389	up	Molecular Function: nucleic acid binding (GO:0003676);;	--	hypothetical protein F2Q69_00031581 [Brassica cretica]	--	G-patch domain	--	--	--
BolC04g041900.2J	0.957882	1.12743	0.726075	65.9028	63.9669	42.1974	3.15e-86	5.4759	up	--	K00059|4.2e-125|bna:106368664|K00059 3-oxoacyl-[acyl-carrier protein] reductase [EC:1.1.1.100] | (RefSeq) NADPH-dependent aldehyde reductase-like protein, chloroplastic	NADPH-dependent aldehyde reductase-like protein, chloroplastic [Brassica napus]	NADPH-dependent aldehyde reductase-like protein, chloroplastic OS=Arabidopsis thaliana OX=3702 GN=At3g03980 PE=3 SV=1	Enoyl-(Acyl carrier protein) reductase	Lipid transport and metabolism;; Secondary metabolites biosynthesis, transport and catabolism;; General function prediction only	General function prediction only	Secondary metabolites biosynthesis, transport and catabolism
BolC05g000820.2J	4.93001	6.00759	5.96999	252.846	401.622	224.488	5.39e-103	5.39055	up	Molecular Function: DNA binding (GO:0003677);; Cellular Component: nucleus (GO:0005634);;	K12133|0.0e+00|bna:106401784|K12133 MYB-related transcription factor LHY | (RefSeq) protein LHY-like	unnamed protein product [Brassica oleracea]	Protein LHY OS=Arabidopsis thaliana OX=3702 GN=LHY PE=1 SV=2	Myb-like DNA-binding domain	--	Posttranslational modification, protein turnover, chaperones	Transcription
BolC03g079900.2J	5.12342	13.6779	9.15516	502.175	729.977	416.356	5.61e-64	5.35358	up	Molecular Function: UDP-glycosyltransferase activity (GO:0008194);;	K23260|3.8e-279|boe:106333855|K23260 scopoletin glucosyltransferase [EC:2.4.1.128] | (RefSeq) UDP-glucosyl transferase 73B2-like	PREDICTED: UDP-glucosyl transferase 73B2-like [Brassica oleracea var. oleracea]	UDP-glycosyltransferase 73B3 OS=Arabidopsis thaliana OX=3702 GN=UGT73B3 PE=2 SV=1	UDP-glucoronosyl and UDP-glucosyl transferase	Carbohydrate transport and metabolism	Carbohydrate transport and metabolism;; Energy production and conversion	--
BolC01g046680.2J	9.17625	6.90219	7.0811	369.88	519.098	266.757	1.49e-93	5.31349	up	Molecular Function: hydrolase activity (GO:0016787);;	K13051|2.9e-182|bna:106376850|K13051 L-asparaginase / beta-aspartyl-peptidase [EC:3.5.1.1 3.4.19.5] | (RefSeq) probable isoaspartyl peptidase/L-asparaginase 2	unnamed protein product [Brassica oleracea]	Probable isoaspartyl peptidase/L-asparaginase 2 OS=Arabidopsis thaliana OX=3702 GN=At3g16150 PE=2 SV=2	Asparaginase	Amino acid transport and metabolism	Amino acid transport and metabolism	Amino acid transport and metabolism
BolC04g018350.2J	5.36299	2.84178	2.50122	201.612	261.056	130.737	1.18e-65	5.2963	up	Molecular Function: zinc ion binding (GO:0008270);;	--	B-box zinc finger protein 25 [Brassica napus]	B-box zinc finger protein 25 OS=Arabidopsis thaliana OX=3702 GN=BBX25 PE=1 SV=2	B-box zinc finger	--	--	Transcription
BolC01g047560.2J	1.22641	0.863216	1.0882	57.2302	48.3311	40.9195	2.64e-101	5.20852	up	Molecular Function: carbohydrate binding (GO:0030246);;	K11303|5.4e-10|bna:111214374|K11303 histone acetyltransferase 1 [EC:2.3.1.48] | (RefSeq) histone acetyltransferase type B catalytic subunit-like	hypothetical protein F2Q69_00038293 [Brassica cretica]	Lectin-like protein At3g16530 OS=Arabidopsis thaliana OX=3702 GN=At3g16530 PE=1 SV=1	Legume lectin domain	Secondary metabolites biosynthesis, transport and catabolism	--	Signal transduction mechanisms
BolC08g032080.2J	0.339504	0.272845	0.263445	16.0111	23.3702	13.4318	1.91e-47	5.09691	up	Molecular Function: DNA binding (GO:0003677);; Cellular Component: nucleus (GO:0005634);; Biological Process: regulation of transcription, DNA-templated (GO:0006355);;	K16222|6.7e-31|bna:106369019|K16222 Dof zinc finger protein DOF5.5 | (RefSeq) cyclic dof factor 1	unnamed protein product [Brassica oleracea]	Dof zinc finger protein DOF1.3 OS=Arabidopsis thaliana OX=3702 GN=DOF1.3 PE=3 SV=1	Dof domain, zinc finger	--	--	Transcription
BolC04g001800.2J	2.86722	3.00501	2.81333	99.5413	148.836	85.4926	4.18e-98	5.00605	up	Molecular Function: magnesium ion binding (GO:0000287);; Molecular Function: DNA binding (GO:0003677);; Molecular Function: inorganic diphosphatase activity (GO:0004427);; Cellular Component: nucleus (GO:0005634);; Cellular Component: cytoplasm (GO:0005737);; Biological Process: phosphate-containing compound metabolic process (GO:0006796);;	K12134|8.8e-273|boe:106342972|K12134 circadian clock associated 1 | (RefSeq) protein CCA1 isoform X1	BnaC04g00590D [Brassica napus]	Protein CCA1 OS=Arabidopsis thaliana OX=3702 GN=CCA1 PE=1 SV=1	Inorganic pyrophosphatase	Energy production and conversion;; Inorganic ion transport and metabolism	Posttranslational modification, protein turnover, chaperones	Transcription
BolC03g008660.2J	0	0	0	2.29591	2.43214	1.91322	1.25e-22	4.97531	up	Molecular Function: oxidoreductase activity (GO:0016491);;	K08070|7.0e-182|eus:EUTSA_v10013973mg|K08070 2-alkenal reductase [EC:1.3.1.74] | (RefSeq) hypothetical protein	unnamed protein product [Brassica oleracea]	NADP-dependent alkenal double bond reductase P2 OS=Arabidopsis thaliana OX=3702 GN=P2 PE=2 SV=2	N-terminal domain of oxidoreductase	Secondary metabolites biosynthesis, transport and catabolism;; General function prediction only	General function prediction only	Function unknown
BolCnng005350.2J	0.567293	1.00864	0.718985	31.5489	37.935	25.1062	1.82e-69	4.95023	up	Molecular Function: antiporter activity (GO:0015297);; Cellular Component: integral component of membrane (GO:0016021);; Molecular Function: xenobiotic transporter activity (GO:0042910);;	K03327|6.4e-182|boe:106334915|K03327 multidrug resistance protein, MATE family | (RefSeq) protein TRANSPARENT TESTA 12-like	PREDICTED: protein TRANSPARENT TESTA 12-like [Brassica oleracea var. oleracea]	Protein DETOXIFICATION 27 OS=Arabidopsis thaliana OX=3702 GN=DTX27 PE=2 SV=1	MatE	--	General function prediction only	Defense mechanisms
BolC08g056620.2J	10.6329	9.97641	7.77936	369.301	453.286	241.862	8.89e-87	4.94776	up	Biological Process: galactose metabolic process (GO:0006012);; Biological Process: response to oxidative stress (GO:0006979);; Biological Process: response to cold (GO:0009409);; Molecular Function: inositol 3-alpha-galactosyltransferase activity (GO:0047216);;	K18819|7.0e-203|bna:106377002|K18819 inositol 3-alpha-galactosyltransferase [EC:2.4.1.123] | (RefSeq) galactinol synthase 3	PREDICTED: galactinol synthase 3 [Brassica oleracea var. oleracea]	Galactinol synthase 3 OS=Arabidopsis thaliana OX=3702 GN=GOLS3 PE=1 SV=1	Glycosyl transferase family 8	Cell wall/membrane/envelope biogenesis	Carbohydrate transport and metabolism	Carbohydrate transport and metabolism
BolCnng005340.2J	0.622565	0.440719	0.697176	34.4618	30.4762	21.5166	5.05e-40	4.84937	up	Molecular Function: antiporter activity (GO:0015297);; Cellular Component: integral component of membrane (GO:0016021);; Molecular Function: xenobiotic transporter activity (GO:0042910);;	K03327|4.9e-57|bna:106347983|K03327 multidrug resistance protein, MATE family | (RefSeq) protein DETOXIFICATION 27	BnaA06g24280D [Brassica napus]	Protein DETOXIFICATION 27 OS=Arabidopsis thaliana OX=3702 GN=DTX27 PE=2 SV=1	--	--	General function prediction only	Defense mechanisms
BolC03g041790.2J	4.31513	4.02938	3.44506	133.01	183.729	99.6684	7.5e-80	4.84826	up	Biological Process: regulation of transcription, DNA-templated (GO:0006355);; Biological Process: circadian rhythm (GO:0007623);;	--	hypothetical protein DY000_02004032 [Brassica cretica]	Protein LNK3 OS=Arabidopsis thaliana OX=3702 GN=LNK3 PE=1 SV=1	--	--	--	--
BolC01g025900.2J	1.14886	1.48473	2.49563	65.6198	109.337	45.1281	1.15e-44	4.83278	up	Molecular Function: UDP-glycosyltransferase activity (GO:0008194);;	K13692|9.9e-272|boe:106309126|K13692 UDP-glucose:(indol-3-yl)acetate beta-D-glucosyltransferase [EC:2.4.1.121] | (RefSeq) UDP-glycosyltransferase 75D1-like	hypothetical protein F2Q69_00034537 [Brassica cretica]	UDP-glycosyltransferase 75D1 OS=Arabidopsis thaliana OX=3702 GN=UGT75D1 PE=2 SV=2	UDP-glucoronosyl and UDP-glucosyl transferase	--	Carbohydrate transport and metabolism;; Energy production and conversion	--
BolC01g040680.2J	0	0.608519	0.385885	42.1381	33.3302	13.9949	2.57e-24	4.76907	up	Molecular Function: zinc ion binding (GO:0008270);;	--	PREDICTED: B-box zinc finger protein 32-like [Brassica oleracea var. oleracea]	B-box domain protein 31 OS=Arabidopsis thaliana OX=3702 GN=MIP1B PE=2 SV=1	--	--	--	Function unknown
BolC09g055990.2J	1.19047	1.01049	1.64655	43.8836	67.8759	32.1824	6.16e-53	4.76904	up	Molecular Function: DNA binding (GO:0003677);; Cellular Component: nucleus (GO:0005634);;	K12133|4.3e-36|ppp:112280611|K12133 MYB-related transcription factor LHY | (RefSeq) uncharacterized protein LOC112280611	PREDICTED: protein REVEILLE 1-like [Brassica oleracea var. oleracea]	Protein REVEILLE 1 OS=Arabidopsis thaliana OX=3702 GN=RVE1 PE=1 SV=1	Myb-like DNA-binding domain	--	Posttranslational modification, protein turnover, chaperones	Transcription
BolC02g033060.2J	7.87853	10.1245	7.42598	270.804	388.504	187.657	1.34e-68	4.739	up	Molecular Function: FMN binding (GO:0010181);; Molecular Function: oxidoreductase activity (GO:0016491);;	K05894|1.4e-220|bna:106376739|K05894 12-oxophytodienoic acid reductase [EC:1.3.1.42] | (RefSeq) 12-oxophytodienoate reductase 1-like	unnamed protein product [Brassica oleracea]	12-oxophytodienoate reductase 1 OS=Arabidopsis thaliana OX=3702 GN=OPR1 PE=1 SV=2	NADH:flavin oxidoreductase / NADH oxidase family	Energy production and conversion	Energy production and conversion;; General function prediction only	Energy production and conversion
BolC09g056360.2J	2.26292	5.05131	1.37787	260.067	237.286	151.046	6.77e-23	4.72503	up	Molecular Function: FMN binding (GO:0010181);; Molecular Function: oxidoreductase activity (GO:0016491);;	K05894|2.8e-221|bna:106387698|K05894 12-oxophytodienoic acid reductase [EC:1.3.1.42] | (RefSeq) 12-oxophytodienoate reductase 1	unnamed protein product [Brassica oleracea]	12-oxophytodienoate reductase 1 OS=Arabidopsis thaliana OX=3702 GN=OPR1 PE=1 SV=2	NADH:flavin oxidoreductase / NADH oxidase family	Energy production and conversion	Energy production and conversion;; General function prediction only	Energy production and conversion
BolC05g048460.2J	0.839907	0.563126	0.636735	33.01	29.0081	20.1787	1.71e-44	4.72082	up	Molecular Function: transcription factor activity, sequence-specific DNA binding (GO:0003700);;	K16241|6.1e-58|bna:106345289|K16241 transcription factor HY5 | (RefSeq) transcription factor HY5-like	unnamed protein product [Brassica oleracea]	Transcription factor HY5-like OS=Arabidopsis thaliana OX=3702 GN=HYH PE=1 SV=1	bZIP transcription factor	--	Transcription	Transcription
BolC08g000090.2J	0.216957	0.462493	0.191844	10.5447	11.0038	7.1869	1.44e-49	4.59069	up	Molecular Function: ATP binding (GO:0005524);; Cellular Component: integral component of membrane (GO:0016021);; Molecular Function: ATPase activity (GO:0016887);; Molecular Function: ATPase activity, coupled to transmembrane movement of substances (GO:0042626);;	K05658|0.0e+00|boe:106320855|K05658 ATP-binding cassette, subfamily B (MDR/TAP), member 1 [EC:7.6.2.2] | (RefSeq) ABC transporter B family member 11-like	hypothetical protein F2Q70_00019205 [Brassica cretica]	ABC transporter B family member 11 OS=Arabidopsis thaliana OX=3702 GN=ABCB11 PE=2 SV=1	ABC transporter transmembrane region	Defense mechanisms	Secondary metabolites biosynthesis, transport and catabolism	Secondary metabolites biosynthesis, transport and catabolism
BolC02g008010.2J	0.226291	0	0.254912	7.9299	9.66432	6.28366	3.09e-28	4.57474	up	Molecular Function: DNA binding (GO:0003677);; Cellular Component: nucleus (GO:0005634);;	K12133|4.2e-36|ppp:112280611|K12133 MYB-related transcription factor LHY | (RefSeq) uncharacterized protein LOC112280611	PREDICTED: protein REVEILLE 1-like [Brassica oleracea var. oleracea]	Protein REVEILLE 1 OS=Arabidopsis thaliana OX=3702 GN=RVE1 PE=1 SV=1	Myb-like DNA-binding domain	--	Posttranslational modification, protein turnover, chaperones	Transcription
BolC08g039620.2J	0.80591	0.798674	1.00629	24.5982	27.8583	20.0667	3.96e-77	4.52804	up	Cellular Component: nucleus (GO:0005634);; Biological Process: cold acclimation (GO:0009631);; Molecular Function: histone binding (GO:0042393);; Biological Process: cellular response to freezing (GO:0071497);; Biological Process: regulation of lignin biosynthetic process (GO:1901141);;	K10615|5.5e-28|ppp:112282946|K10615 E3 ubiquitin-protein ligase HERC4 [EC:2.3.2.26] | (RefSeq) probable E3 ubiquitin-protein ligase HERC4 isoform X1	PREDICTED: ultraviolet-B receptor UVR8 [Brassica oleracea var. oleracea]	Ultraviolet-B receptor UVR8 OS=Arabidopsis thaliana OX=3702 GN=UVR8 PE=1 SV=1	Regulator of chromosome condensation (RCC1) repeat	Cell cycle control, cell division, chromosome partitioning;; Cytoskeleton	Function unknown	--
BolC08g051580.2J	0.136968	0.311788	0.524379	15.8112	11.8075	10.4721	4.33e-33	4.52458	up	Molecular Function: molecular_function (GO:0003674);; Molecular Function: catalytic activity (GO:0003824);; Molecular Function: glutathione transferase activity (GO:0004364);; Molecular Function: protein binding (GO:0005515);; Cellular Component: cellular_component (GO:0005575);; Cellular Component: intracellular (GO:0005622);; Cellular Component: cell (GO:0005623);; Cellular Component: cytoplasm…	K00799|2.5e-129|bna:106411627|K00799 glutathione S-transferase [EC:2.5.1.18] | (RefSeq) glutathione S-transferase U25 isoform X1	PREDICTED: glutathione S-transferase U25-like isoform X1 [Brassica oleracea var. oleracea]	Glutathione S-transferase U25 OS=Arabidopsis thaliana OX=3702 GN=GSTU25 PE=1 SV=1	Glutathione S-transferase, N-terminal domain	Posttranslational modification, protein turnover, chaperones	Posttranslational modification, protein turnover, chaperones	Posttranslational modification, protein turnover, chaperones
BolC09g068290.2J	0.124774	0.170309	0.132621	4.56772	5.9464	5.34309	1.32e-37	4.51488	up	Cellular Component: integral component of membrane (GO:0016021);; Biological Process: recognition of pollen (GO:0048544);;	--	PREDICTED: PAN domain-containing protein At5g03700 [Brassica oleracea var. oleracea]	PAN domain-containing protein At5g03700 OS=Arabidopsis thaliana OX=3702 GN=At5g03700 PE=1 SV=1	S-locus glycoprotein domain	--	--	Function unknown
BolC04g001840.2J	5.63761	7.16646	5.69165	162.019	227.999	113.646	4.99e-64	4.47978	up	Biological Process: phosphorelay signal transduction system (GO:0000160);; Cellular Component: nucleus (GO:0005634);;	K12128|3.4e-220|boe:106341950|K12128 pseudo-response regulator 9 | (RefSeq) two-component response regulator-like APRR9	unnamed protein product [Brassica oleracea]	Two-component response regulator-like APRR9 OS=Arabidopsis thaliana OX=3702 GN=APRR9 PE=1 SV=2	Response regulator receiver domain	Signal transduction mechanisms;; Transcription	Transcription	Transcription
BolC01g022300.2J	0.592154	0	0.33081	207.754	238.414	92.6772	3.98e-15	4.43078	up	Molecular Function: motor activity (GO:0003774);; Cellular Component: cytoplasm (GO:0005737);; Cellular Component: microtubule (GO:0005874);; Biological Process: microtubule-based process (GO:0007017);; Cellular Component: dynein complex (GO:0030286);;	K10418|5.2e-53|bna:106374485|K10418 dynein light chain LC8-type | (RefSeq) dynein light chain 2, cytoplasmic-like	dynein light chain 2, cytoplasmic [Brassica rapa]	--	Dynein light chain type 1	--	Cytoskeleton	Cytoskeleton
BolC01g052710.2J	0.706208	0.33169	0.164427	14.0594	19.3545	11.0562	2.46e-31	4.42313	up	Molecular Function: DNA binding (GO:0003677);; Cellular Component: nucleus (GO:0005634);;	K12133|2.6e-29|ppp:112280611|K12133 MYB-related transcription factor LHY | (RefSeq) uncharacterized protein LOC112280611	hypothetical protein DY000_02043585 [Brassica cretica]	Protein REVEILLE 8 OS=Arabidopsis thaliana OX=3702 GN=RVE8 PE=2 SV=1	Myb-like DNA-binding domain	--	Posttranslational modification, protein turnover, chaperones	Transcription
BolC01g036110.2J	0	0	0	7.37993	1.94202	1.61228	1.07e-15	4.41873	up	Molecular Function: oxidoreductase activity (GO:0016491);;	K01456|3.6e-98|pavi:110759676|K01456 peptide-N4-(N-acetyl-beta-glucosaminyl)asparagine amidase [EC:3.5.1.52] | (RefSeq) peptide-N(4)-(N-acetyl-beta- glucosaminyl)asparagine amidase-like	hypothetical protein F2Q69_00036745 [Brassica cretica]	Probable aldo-keto reductase 6 OS=Arabidopsis thaliana OX=3702 GN=At1g60750 PE=3 SV=1	Aldo/keto reductase family	General function prediction only	Energy production and conversion	Energy production and conversion
BolC03g056580.2J	7.36511	6.49631	5.19854	174.71	164.773	119.509	1.49e-93	4.40335	up	Molecular Function: nitronate monooxygenase activity (GO:0018580);;	K23948|2.8e-23|qsu:112000882|K23948 NADH:quinone reductase (non-electrogenic) [EC:1.6.5.9] | (RefSeq) uncharacterized protein LOC112000882	PREDICTED: probable nitronate monooxygenase [Brassica oleracea var. oleracea]	--	Nitronate monooxygenase	General function prediction only	--	Function unknown
BolC01g045270.2J	0.579725	1.6378	1.38891	44.5022	38.2611	27.3125	3.14e-39	4.38224	up	Molecular Function: transcription factor activity, sequence-specific DNA binding (GO:0003700);;	K16241|2.9e-57|bna:106411089|K16241 transcription factor HY5 | (RefSeq) transcription factor HY5-like	hypothetical protein DY000_02042615 [Brassica cretica]	Transcription factor HY5-like OS=Arabidopsis thaliana OX=3702 GN=HYH PE=1 SV=1	bZIP transcription factor	--	Transcription	Transcription
Brassica_oleracea_newGene_4212	0	0.067557	0	2.73176	4.42846	1.4786	1.53e-17	4.36563	up	Biological Process: asymmetric cell division (GO:0008356);;	--	hypothetical protein F2Q69_00060415 [Brassica cretica]	Protein POLAR-like 1 OS=Arabidopsis thaliana OX=3702 GN=PL1 PE=3 SV=1	DegQ (SacQ) family	--	--	Function unknown
BolC02g027060.2J	0.212828	1.00977	0.248953	16.4488	27.9087	13.153	3.84e-24	4.33875	up	Cellular Component: integral component of membrane (GO:0016021);; Molecular Function: transmembrane transporter activity (GO:0022857);;	K17500|1.8e-34|nta:107765414|K17500 integrin-linked kinase-associated serine/threonine phosphatase 2C [EC:3.1.3.16] | (RefSeq) WAT1-related protein At3g18200-like	unnamed protein product [Brassica oleracea]	WAT1-related protein At1g70260 OS=Arabidopsis thaliana OX=3702 GN=At1g70260 PE=2 SV=1	EamA-like transporter family	--	--	Function unknown
BolC09g003790.2J	0.07242	0	0	2.20081	2.25249	1.59509	4.08e-18	4.30026	up	Molecular Function: monooxygenase activity (GO:0004497);; Molecular Function: iron ion binding (GO:0005506);; Molecular Function: oxidoreductase activity, acting on paired donors, with incorporation or reduction of molecular oxygen (GO:0016705);; Molecular Function: heme binding (GO:0020037);;	K13260|2.1e-288|bna:106399661|K13260 isoflavone/4'-methoxyisoflavone 2'-hydroxylase [EC:1.14.14.90 1.14.14.89] | (RefSeq) cytochrome P450 81D11	cytochrome P450 81D11 [Brassica napus]	Cytochrome P450 81D11 OS=Arabidopsis thaliana OX=3702 GN=CYP81D11 PE=2 SV=1	Cytochrome P450	Secondary metabolites biosynthesis, transport and catabolism;; Defense mechanisms	Secondary metabolites biosynthesis, transport and catabolism	Secondary metabolites biosynthesis, transport and catabolism
BolC04g068220.2J	3.49351	4.46353	4.19009	83.6025	127.881	72.2015	8.33e-64	4.28801	up	Biological Process: phosphorelay signal transduction system (GO:0000160);; Cellular Component: nucleus (GO:0005634);; Molecular Function: cation transmembrane transporter activity (GO:0008324);; Cellular Component: integral component of membrane (GO:0016021);;	K12128|1.0e-244|bna:106391972|K12128 pseudo-response regulator 9 | (RefSeq) two-component response regulator-like APRR9 isoform X1	BnaC04g51630D [Brassica napus]	Two-component response regulator-like APRR9 OS=Arabidopsis thaliana OX=3702 GN=APRR9 PE=1 SV=2	Response regulator receiver domain	Signal transduction mechanisms;; Transcription	Transcription	Inorganic ion transport and metabolism
BolC03g055190.2J	0.366783	0.185566	0.198355	10.1239	15.2596	13.2227	1.52e-23	4.2724	up	Molecular Function: antiporter activity (GO:0015297);; Cellular Component: integral component of membrane (GO:0016021);; Molecular Function: xenobiotic transporter activity (GO:0042910);;	K03327|4.9e-57|bna:106347983|K03327 multidrug resistance protein, MATE family | (RefSeq) protein DETOXIFICATION 27	BnaA06g24280D [Brassica napus]	Protein DETOXIFICATION 27 OS=Arabidopsis thaliana OX=3702 GN=DTX27 PE=2 SV=1	--	--	General function prediction only	Defense mechanisms
BolC03g047200.2J	2.78316	1.81335	1.91239	58.1132	57.4261	35.6876	2.21e-52	4.22689	up	Molecular Function: zinc ion binding (GO:0008270);;	--	hypothetical protein F2Q68_00003276 [Brassica cretica]	B-box zinc finger protein 32 OS=Arabidopsis thaliana OX=3702 GN=BBX32 PE=1 SV=1	--	--	--	Function unknown
BolC07g060380.2J	1.99807	2.2604	1.36831	45.6989	58.4449	31.105	1.05e-42	4.18986	up	Molecular Function: zinc ion binding (GO:0008270);;	--	PREDICTED: B-box zinc finger protein 19-like [Brassica oleracea var. oleracea]	B-box zinc finger protein 19 OS=Arabidopsis thaliana OX=3702 GN=BBX19 PE=1 SV=1	B-box zinc finger	--	--	Function unknown
BolC07g045500.2J	0.380786	0.429325	0.29481	8.03097	7.65205	8.60945	1.12e-52	4.11473	up	Molecular Function: UDP-glycosyltransferase activity (GO:0008194);;	K23279|2.7e-184|aly:9304272|K23279 gallate 1-beta-glucosyltransferase [EC:2.4.1.136] | (RefSeq) UDP-glycosyltransferase 84A3	BnaC07g33030D [Brassica napus]	UDP-glycosyltransferase 84A1 OS=Arabidopsis thaliana OX=3702 GN=UGT84A1 PE=1 SV=1	UDP-glucoronosyl and UDP-glucosyl transferase	Carbohydrate transport and metabolism	Carbohydrate transport and metabolism;; Energy production and conversion	--
BolC08g051600.2J	46.8975	131.481	78.0194	2105.37	2425.94	1376.85	4.73e-36	4.10326	up	Molecular Function: molecular_function (GO:0003674);; Molecular Function: catalytic activity (GO:0003824);; Molecular Function: glutathione transferase activity (GO:0004364);; Molecular Function: binding (GO:0005488);; Molecular Function: protein binding (GO:0005515);; Cellular Component: cellular_component (GO:0005575);; Cellular Component: intracellular (GO:0005622);; Cellular Component: cell (…	K00799|1.9e-121|bna:106411980|K00799 glutathione S-transferase [EC:2.5.1.18] | (RefSeq) glutathione S-transferase U24	glutathione S-transferase U24 [Brassica napus]	Glutathione S-transferase U24 OS=Arabidopsis thaliana OX=3702 GN=GSTU24 PE=2 SV=1	Glutathione S-transferase, N-terminal domain	Posttranslational modification, protein turnover, chaperones	Posttranslational modification, protein turnover, chaperones	Posttranslational modification, protein turnover, chaperones
BolC04g004680.2J	15.044	23.0328	19.6427	423.419	490.071	269.175	7.35e-56	4.10056	up	Molecular Function: molecular_function (GO:0003674);; Molecular Function: enzyme inhibitor activity (GO:0004857);; Cellular Component: cellular_component (GO:0005575);; Cellular Component: intracellular (GO:0005622);; Cellular Component: cell (GO:0005623);; Cellular Component: nucleus (GO:0005634);; Cellular Component: cytoplasm (GO:0005737);; Cellular Component: cytosol (GO:0005829);; Cellular C…	K06911|4.3e-170|bna:106390237|K06911 quercetin 2,3-dioxygenase [EC:1.13.11.24] | (RefSeq) pirin-like protein 2	unnamed protein product [Brassica oleracea]	Pirin-like protein 2 OS=Arabidopsis thaliana OX=3702 GN=PRN2 PE=1 SV=3	Pirin C-terminal cupin domain	General function prediction only	--	Function unknown
BolC09g019880.2J	0	0	0	0.956796	0.890346	0.610801	8.75e-14	4.09462	up	Molecular Function: oxidoreductase activity (GO:0016491);;	K01456|1.1e-101|pper:18774423|K01456 peptide-N4-(N-acetyl-beta-glucosaminyl)asparagine amidase [EC:3.5.1.52] | (RefSeq) peptide-N(4)-(N-acetyl-beta- glucosaminyl)asparagine amidase isoform X1	unnamed protein product [Brassica oleracea]	Probable aldo-keto reductase 3 OS=Arabidopsis thaliana OX=3702 GN=At1g60690 PE=3 SV=1	Aldo/keto reductase family	General function prediction only	Energy production and conversion	Energy production and conversion
BolC03g077750.2J	1.52781	2.21308	1.56576	48.9762	53.7988	24.6234	3.24e-32	4.07989	up	Biological Process: response to stress (GO:0006950);; Biological Process: biological_process (GO:0008150);; Biological Process: response to temperature stimulus (GO:0009266);; Biological Process: response to heat (GO:0009408);; Biological Process: response to abiotic stimulus (GO:0009628);; Biological Process: response to stimulus (GO:0050896);;	K13993|3.6e-70|bna:106389941|K13993 HSP20 family protein | (RefSeq) 15.4 kDa class V heat shock protein	15.4 kDa class V heat shock protein [Brassica napus]	15.4 kDa class V heat shock protein OS=Arabidopsis thaliana OX=3702 GN=HSP15.4 PE=2 SV=1	Hsp20/alpha crystallin family	Posttranslational modification, protein turnover, chaperones	Posttranslational modification, protein turnover, chaperones	Posttranslational modification, protein turnover, chaperones
BolC02g060490.2J	0	0.108771	0.041609	3.3538	3.17108	1.51133	2.38e-16	4.07539	up	Cellular Component: integral component of membrane (GO:0016021);;	--	PREDICTED: uncharacterized protein LOC106325391 [Brassica oleracea var. oleracea]	--	Stress up-regulated Nod 19	--	--	Function unknown
BolC05g040750.2J	0.659892	2.38727	1.22102	53.7191	47.4259	21.999	2.11e-24	4.07487	up	Molecular Function: zinc ion binding (GO:0008270);;	--	B-box domain protein 31 [Brassica napus]	B-box domain protein 31 OS=Arabidopsis thaliana OX=3702 GN=MIP1B PE=2 SV=1	--	--	--	Function unknown
BolC09g050920.2J	0.320682	0.274569	0.250771	11.9006	10.5103	3.92862	6.23e-22	4.05927	up	Molecular Function: oxidoreductase activity (GO:0016491);;	K17871|3.0e-07|jre:108990600|K17871 NADH:ubiquinone reductase (non-electrogenic) [EC:1.6.5.9] | (RefSeq) external alternative NAD(P)H-ubiquinone oxidoreductase B2, mitochondrial-like	PREDICTED: apoptosis-inducing factor 2-like isoform X1 [Raphanus sativus]	--	Pyridine nucleotide-disulphide oxidoreductase	Energy production and conversion	Energy production and conversion	Energy production and conversion
BolC06g029040.2J	4.33051	3.76453	4.46342	82.8527	108.72	55.4796	2.45e-53	4.03911	up	Cellular Component: cellular_component (GO:0005575);; Cellular Component: extracellular region (GO:0005576);; Cellular Component: apoplast (GO:0048046);;	K13420|3.9e-10|mesc:110601988|K13420 LRR receptor-like serine/threonine-protein kinase FLS2 [EC:2.7.11.1] | (RefSeq) LRR receptor-like serine/threonine-protein kinase FLS2	hypothetical protein DY000_02062211 [Brassica cretica]	EP1-like glycoprotein 1 OS=Arabidopsis thaliana OX=3702 GN=At1g78820 PE=2 SV=1	D-mannose binding lectin	--	--	Function unknown
BolC05g051270.2J	95.6081	96.072	72.1305	1690.1	1869.56	1218.43	2.1e-79	4.01679	up	--	K03152|5.8e-217|boe:106343235|K03152 protein deglycase [EC:3.5.1.124] | (RefSeq) protein DJ-1 homolog A	PREDICTED: protein DJ-1 homolog A [Brassica oleracea var. oleracea]	Protein DJ-1 homolog A OS=Arabidopsis thaliana OX=3702 GN=DJ1A PE=1 SV=1	DJ-1/PfpI family	General function prediction only	General function prediction only;; Defense mechanisms	Defense mechanisms
BolC03g018060.2J	0.116761	0.116782	0.171768	5.54946	5.36646	2.12645	4.49e-20	3.98245	up	Cellular Component: integral component of membrane (GO:0016021);;	--	PREDICTED: protein NUCLEAR FUSION DEFECTIVE 4-like [Brassica oleracea var. oleracea]	Protein NUCLEAR FUSION DEFECTIVE 4 OS=Arabidopsis thaliana OX=3702 GN=NFD4 PE=3 SV=1	Nodulin-like	--	--	Function unknown
BolC03g015620.2J	43.3583	33.5461	35.398	721.177	707.274	504.051	4.57e-84	3.95435	up	Molecular Function: NAD(P)H dehydrogenase (quinone) activity (GO:0003955);; Molecular Function: FMN binding (GO:0010181);;	K03809|4.5e-112|bna:106346023|K03809 NAD(P)H dehydrogenase (quinone) [EC:1.6.5.2] | (RefSeq) NAD(P)H dehydrogenase (quinone) FQR1-like	PREDICTED: NAD(P)H dehydrogenase (quinone) FQR1 [Brassica oleracea var. oleracea]	NAD(P)H dehydrogenase (quinone) FQR1 OS=Arabidopsis thaliana OX=3702 GN=FQR1 PE=1 SV=1	NADPH-dependent FMN reductase	Energy production and conversion	General function prediction only	Replication, recombination and repair
BolC07g048590.2J	18.3915	26.7219	18.8838	437.502	449.337	267.444	1.72e-56	3.94946	up	Molecular Function: glutathione transferase activity (GO:0004364);; Cellular Component: cytosol (GO:0005829);; Biological Process: response to cadmium ion (GO:0046686);;	K07393|4.0e-209|bna:106421194|K07393 glutathionyl-hydroquinone reductase [EC:1.8.5.7] | (RefSeq) uncharacterized protein LOC106421194 isoform X1	uncharacterized protein LOC106421194 isoform X1 [Brassica napus]	--	Glutathione S-transferase, N-terminal domain	Energy production and conversion	Posttranslational modification, protein turnover, chaperones	Posttranslational modification, protein turnover, chaperones
BolC01g031440.2J	1.12602	0.495574	1.50123	28.9879	26.4092	17.0859	2.39e-27	3.93445	up	Molecular Function: copper ion transmembrane transporter activity (GO:0005375);; Biological Process: cellular copper ion homeostasis (GO:0006878);; Cellular Component: integral component of membrane (GO:0016021);;	K14686|3.7e-79|bna:106374642|K14686 solute carrier family 31 (copper transporter), member 1 | (RefSeq) copper transporter 2-like	PREDICTED: copper transporter 2-like [Brassica oleracea var. oleracea]	Copper transporter 2 OS=Arabidopsis thaliana OX=3702 GN=COPT2 PE=2 SV=1	Ctr copper transporter family	--	Inorganic ion transport and metabolism	Inorganic ion transport and metabolism
BolC03g082360.2J	0	0	0	0.717616	0.681978	0.697583	2.16e-12	3.90625	up	Molecular Function: ATP binding (GO:0005524);; Cellular Component: plasma membrane (GO:0005886);; Molecular Function: hydrogen-exporting ATPase activity, phosphorylative mechanism (GO:0008553);; Cellular Component: integral component of membrane (GO:0016021);; Biological Process: hydrogen ion export across plasma membrane (GO:0120029);;	K01535|0.0e+00|bna:106358546|K01535 H+-transporting ATPase [EC:7.1.2.1] | (RefSeq) ATPase 2, plasma membrane-type-like	PREDICTED: ATPase 2, plasma membrane-type-like [Brassica oleracea var. oleracea]	ATPase 2, plasma membrane-type OS=Arabidopsis thaliana OX=3702 GN=AHA2 PE=1 SV=2	haloacid dehalogenase-like hydrolase	Inorganic ion transport and metabolism	Inorganic ion transport and metabolism	Inorganic ion transport and metabolism
BolC02g024340.2J	0.072557	0	0	2.25235	2.01584	1.4324	1.14e-13	3.9013	up	Cellular Component: integral component of membrane (GO:0016021);; Molecular Function: transmembrane transporter activity (GO:0022857);;	K17500|8.5e-37|nto:104085001|K17500 integrin-linked kinase-associated serine/threonine phosphatase 2C [EC:3.1.3.16] | (RefSeq) WAT1-related protein At3g18200 isoform X1	unnamed protein product [Brassica rapa]	WAT1-related protein At1g68170 OS=Arabidopsis thaliana OX=3702 GN=At1g68170 PE=3 SV=1	EamA-like transporter family	--	--	Function unknown
BolC07g047440.2J	0	0	0	1.10336	1.87666	1.2943	3.12e-12	3.89911	up	Molecular Function: protein kinase activity (GO:0004672);; Molecular Function: ATP binding (GO:0005524);;	K14500|1.5e-203|boe:106305269|K14500 BR-signaling kinase [EC:2.7.11.1] | (RefSeq) probable serine/threonine-protein kinase At4g35230	PREDICTED: probable serine/threonine-protein kinase At4g35230 [Brassica oleracea var. oleracea]	Serine/threonine-protein kinase BSK2 OS=Arabidopsis thaliana OX=3702 GN=BSK2 PE=1 SV=1	Protein tyrosine and serine/threonine kinase	Intracellular trafficking, secretion, and vesicular transport	--	Signal transduction mechanisms
BolC08g047160.2J	1.7868	1.2838	1.43731	28.7493	36.9503	17.9321	1.07e-37	3.87833	up	Molecular Function: protein binding (GO:0005515);; Biological Process: cell communication (GO:0007154);; Biological Process: signal transduction (GO:0007165);; Biological Process: phototransduction (GO:0007602);; Biological Process: biological_process (GO:0008150);; Biological Process: response to radiation (GO:0009314);; Biological Process: response to light stimulus (GO:0009416);; Biological Pr…	--	F-box protein AFR [Brassica napus]	F-box protein AFR OS=Arabidopsis thaliana OX=3702 GN=AFR PE=1 SV=2	Kelch motif	--	General function prediction only	Function unknown
BolC08g050130.2J	0	0	0	1.92345	1.86464	1.10398	4.79e-12	3.87318	up	Molecular Function: oxidoreductase activity (GO:0016491);; Molecular Function: metal ion binding (GO:0046872);;	K05933|1.3e-176|boe:106311615|K05933 aminocyclopropanecarboxylate oxidase [EC:1.14.17.4] | (RefSeq) 1-aminocyclopropane-1-carboxylate oxidase 1	hypothetical protein F2Q69_00063042 [Brassica cretica]	1-aminocyclopropane-1-carboxylate oxidase 1 OS=Arabidopsis thaliana OX=3702 GN=ACO1 PE=2 SV=1	2OG-Fe(II) oxygenase superfamily	Secondary metabolites biosynthesis, transport and catabolism	Secondary metabolites biosynthesis, transport and catabolism;; General function prediction only	Secondary metabolites biosynthesis, transport and catabolism
BolC05g023130.2J	1.02826	0.688535	0.785514	16.164	23.0936	10.6198	1.62e-30	3.87156	up	Molecular Function: DNA binding (GO:0003677);; Cellular Component: nucleus (GO:0005634);; Biological Process: regulation of transcription, DNA-templated (GO:0006355);;	K16222|7.3e-43|ath:AT5G62430|K16222 Dof zinc finger protein DOF5.5 | (RefSeq) CDF1; cycling DOF factor 1	PREDICTED: dof zinc finger protein DOF1.3 [Brassica oleracea var. oleracea]	Dof zinc finger protein DOF1.3 OS=Arabidopsis thaliana OX=3702 GN=DOF1.3 PE=3 SV=1	Dof domain, zinc finger	--	--	Transcription
BolC08g040240.2J	15.7663	25.0307	21.1161	403.711	517.356	219.435	6.18e-37	3.86806	up	--	--	PREDICTED: uncharacterized protein LOC106308100 isoform X1 [Brassica oleracea var. oleracea]	--	--	--	--	--
BolC02g051230.2J	1.63773	2.0336	0.711243	39.0979	37.4271	16.672	4.07e-25	3.85752	up	--	K23260|6.1e-171|bna:106379795|K23260 scopoletin glucosyltransferase [EC:2.4.1.128] | (RefSeq) UDP-glycosyltransferase 73B3-like	BnaC02g35080D [Brassica napus]	UDP-glycosyltransferase 73B3 OS=Arabidopsis thaliana OX=3702 GN=UGT73B3 PE=2 SV=1	--	--	Carbohydrate transport and metabolism;; Energy production and conversion	--
BolC03g002370.2J	0.191695	0	0.312609	6.38739	4.96596	5.38711	5.02e-17	3.85648	up	Biological Process: response to acid chemical (GO:0001101);; Molecular Function: molecular_function (GO:0003674);; Molecular Function: enzyme inhibitor activity (GO:0004857);; Molecular Function: protein phosphatase inhibitor activity (GO:0004864);; Molecular Function: binding (GO:0005488);; Cellular Component: cellular_component (GO:0005575);; Cellular Component: intracellular (GO:0005622);; Cel…	K14496|1.5e-115|bna:106382978|K14496 abscisic acid receptor PYR/PYL family | (RefSeq) abscisic acid receptor PYL5-like	PREDICTED: abscisic acid receptor PYL5-like [Brassica oleracea var. oleracea]	Abscisic acid receptor PYL5 OS=Arabidopsis thaliana OX=3702 GN=PYL5 PE=1 SV=1	Polyketide cyclase / dehydrase and lipid transport	--	--	Function unknown
BolC04g001710.2J	10.7699	18.593	11.9849	231.527	348.582	160.529	2.05e-37	3.84433	up	Molecular Function: monooxygenase activity (GO:0004497);; Molecular Function: iron ion binding (GO:0005506);; Molecular Function: oxidoreductase activity, acting on paired donors, with incorporation or reduction of molecular oxygen (GO:0016705);; Molecular Function: heme binding (GO:0020037);;	K20660|2.4e-303|bna:106396655|K20660 cytochrome P450 family 709 | (RefSeq) cytochrome P450 709B2	PREDICTED: cytochrome P450 734A1-like [Brassica oleracea var. oleracea]	Cytochrome P450 709B2 OS=Arabidopsis thaliana OX=3702 GN=CYP709B2 PE=2 SV=1	Cytochrome P450	Secondary metabolites biosynthesis, transport and catabolism;; Defense mechanisms	Secondary metabolites biosynthesis, transport and catabolism;; Lipid transport and metabolism	Secondary metabolites biosynthesis, transport and catabolism
Brassica_oleracea_newGene_1436	0.918348	1.3267	1.20186	18.25	17.606	19.9418	4.38e-54	3.84094	up	--	--	hypothetical protein DY000_02033909 [Brassica cretica]	--	--	--	--	--
BolC04g020540.2J	0.201184	0.289015	0.080195	6.57725	12.0197	3.15024	1.54e-14	3.80608	up	Molecular Function: protein binding (GO:0005515);;	K00799|9.2e-127|boe:106340372|K00799 glutathione S-transferase [EC:2.5.1.18] | (RefSeq) glutathione S-transferase U1-like	PREDICTED: glutathione S-transferase U1-like [Brassica oleracea var. oleracea]	Glutathione S-transferase U1 OS=Arabidopsis thaliana OX=3702 GN=GSTU1 PE=2 SV=1	Glutathione S-transferase, N-terminal domain	Posttranslational modification, protein turnover, chaperones	Posttranslational modification, protein turnover, chaperones	Posttranslational modification, protein turnover, chaperones
BolC05g054290.2J	7.26903	5.58508	5.63106	107.817	118.833	70.7814	4.38e-54	3.79915	up	Biological Process: regulation of transcription, DNA-templated (GO:0006355);; Biological Process: circadian rhythm (GO:0007623);;	--	PREDICTED: uncharacterized protein LOC106292681 isoform X1 [Brassica oleracea var. oleracea]	Protein LNK3 OS=Arabidopsis thaliana OX=3702 GN=LNK3 PE=1 SV=1	--	--	--	--
BolC05g001410.2J	2.33217	3.62102	3.65312	84.5161	73.7287	31.7927	1.24e-24	3.76449	up	Cellular Component: nucleus (GO:0005634);; Cellular Component: cytosol (GO:0005829);; Biological Process: response to water deprivation (GO:0009414);; Biological Process: response to salt stress (GO:0009651);;	--	PREDICTED: late embryogenesis abundant protein Lea5 [Brassica oleracea var. oleracea]	Late embryogenis abundant protein 2 OS=Arabidopsis thaliana OX=3702 GN=LEA2 PE=2 SV=1	Late embryogenesis abundant protein	--	--	Function unknown
BolC03g051390.2J	2.79773	4.00663	2.91394	49.4721	74.6236	35.8094	1.15e-38	3.75269	up	--	--	unnamed protein product [Brassica oleracea]	--	--	--	--	--
BolC01g057040.2J	4.02966	2.09662	3.75863	56.2468	70.6477	36.5674	1.12e-33	3.71607	up	Cellular Component: nucleus (GO:0005634);; Molecular Function: zinc ion binding (GO:0008270);;	K12135|2.1e-60|aly:9307757|K12135 zinc finger protein CONSTANS | (RefSeq) zinc finger protein CONSTANS	PREDICTED: zinc finger protein CONSTANS-LIKE 2 [Brassica oleracea var. oleracea]	Zinc finger protein CONSTANS-LIKE 2 OS=Arabidopsis thaliana OX=3702 GN=COL2 PE=1 SV=1	CCT motif	--	Transcription	Transcription
BolC08g022120.2J	0.713469	0.390788	0.376342	9.00635	13.9714	6.36475	1.65e-21	3.68612	up	Molecular Function: hydrolase activity, hydrolyzing O-glycosyl compounds (GO:0004553);; Cellular Component: cell wall (GO:0005618);; Biological Process: xyloglucan metabolic process (GO:0010411);; Molecular Function: xyloglucan:xyloglucosyl transferase activity (GO:0016762);; Biological Process: cell wall biogenesis (GO:0042546);; Cellular Component: apoplast (GO:0048046);; Biological Process: ce…	K08235|6.2e-182|bna:106412123|K08235 xyloglucan:xyloglucosyl transferase [EC:2.4.1.207] | (RefSeq) probable xyloglucan endotransglucosylase/hydrolase protein 33	PREDICTED: probable xyloglucan endotransglucosylase/hydrolase protein 33 [Brassica oleracea var. oleracea]	Probable xyloglucan endotransglucosylase/hydrolase protein 33 OS=Arabidopsis thaliana OX=3702 GN=XTH33 PE=1 SV=2	Glycosyl hydrolases family 16	Carbohydrate transport and metabolism	--	Carbohydrate transport and metabolism
BolC03g045950.2J	16.6834	6.95259	6.56328	166.597	144.743	163.441	4.3e-34	3.66312	up	Molecular Function: oxidoreductase activity (GO:0016491);; Molecular Function: metal ion binding (GO:0046872);;	K24028|7.8e-56|ppp:112273106|K24028 salicylic acid 3-hydroxylase [EC:1.14.11.-] | (RefSeq) protein DMR6-LIKE OXYGENASE 2-like	protein DMR6-LIKE OXYGENASE 1-like [Brassica napus]	Probable 2-oxoglutarate-dependent dioxygenase At3g111800 OS=Arabidopsis thaliana OX=3702 GN=At3g11180 PE=2 SV=1	non-haem dioxygenase in morphine synthesis N-terminal	Secondary metabolites biosynthesis, transport and catabolism	Secondary metabolites biosynthesis, transport and catabolism;; General function prediction only	Secondary metabolites biosynthesis, transport and catabolism
BolC04g035200.2J	0	0	0	0.523223	1.43873	0.589406	5.94e-10	3.58104	up	Biological Process: biosynthetic process (GO:0009058);; Cellular Component: integral component of membrane (GO:0016021);; Molecular Function: strictosidine synthase activity (GO:0016844);; Molecular Function: protein dimerization activity (GO:0046983);;	K01757|4.9e-23|crb:111828550|K01757 strictosidine synthase [EC:4.3.3.2] | (RefSeq) protein STRICTOSIDINE SYNTHASE-LIKE 12-like	unnamed protein product [Brassica oleracea]	Protein STRICTOSIDINE SYNTHASE-LIKE 9 OS=Arabidopsis thaliana OX=3702 GN=SSL9 PE=2 SV=1	Strictosidine synthase	Carbohydrate transport and metabolism	General function prediction only	Translation, ribosomal structure and biogenesis
BolC08g049280.2J	8.51521	7.07945	8.3726	114.124	151.867	75.2838	1.2e-38	3.57994	up	Molecular Function: zinc ion binding (GO:0008270);;	--	PREDICTED: B-box zinc finger protein 18 isoform X1 [Brassica oleracea var. oleracea]	B-box zinc finger protein 18 OS=Arabidopsis thaliana OX=3702 GN=BBX18 PE=1 SV=2	B-box zinc finger	--	--	Function unknown
BolC03g068050.2J	0.2833	0.677765	0.644079	9.20175	14.826	8.18334	3.4e-18	3.5786	up	--	--	unnamed protein product [Brassica oleracea]	Protein SOB FIVE-LIKE 1 OS=Arabidopsis thaliana OX=3702 GN=SOFL1 PE=1 SV=1	--	--	--	--
BolC05g013190.2J	3.18343	4.53018	4.28012	47.0343	77.7899	43.3068	6.94e-41	3.57689	up	Molecular Function: ATP binding (GO:0005524);; Cellular Component: integral component of membrane (GO:0016021);; Molecular Function: ATPase activity (GO:0016887);;	K08712|4.1e-140|gsl:Gasu_29800|K08712 ATP-binding cassette, subfamily G (WHITE), member 2, SNQ2 | (RefSeq) ABC transporter, ATP-binding protein	BnaC05g11890D [Brassica napus]	ABC transporter G family member 40 OS=Arabidopsis thaliana OX=3702 GN=ABCG40 PE=1 SV=1	ABC-2 type transporter	Defense mechanisms	Secondary metabolites biosynthesis, transport and catabolism	Secondary metabolites biosynthesis, transport and catabolism
BolC03g003620.2J	1.5581	3.21776	1.22272	33.4563	40.4954	21.1182	4e-25	3.57547	up	Molecular Function: transferase activity, transferring acyl groups other than amino-acyl groups (GO:0016747);;	K19747|6.9e-52|mus:103973391|K19747 BAHD acyltransferase [EC:2.3.1.-] | (RefSeq) BAHD acyltransferase DCR	PREDICTED: uncharacterized acetyltransferase At3g50280-like [Brassica oleracea var. oleracea]	Uncharacterized acetyltransferase At3g50280 OS=Arabidopsis thaliana OX=3702 GN=At3g50280 PE=3 SV=1	Transferase family	--	--	Function unknown
BolC02g017720.2J	2.78548	3.64794	5.03249	64.3984	67.0927	36.6308	1.23e-30	3.54126	up	Molecular Function: zinc ion binding (GO:0008270);;	--	unnamed protein product [Brassica oleracea]	--	B-box zinc finger	--	--	Function unknown
BolC04g035130.2J	0	0	0.10408	2.51223	1.98307	1.6114	8.5e-11	3.5392	up	Molecular Function: DNA binding (GO:0003677);; Biological Process: regulation of transcription from RNA polymerase II promoter (GO:0006357);; Molecular Function: protein dimerization activity (GO:0046983);;	--	Unknown [Brassica napus]	Transcription factor ORG3 OS=Arabidopsis thaliana OX=3702 GN=ORG3 PE=1 SV=1	Helix-loop-helix DNA-binding domain	--	--	Transcription
BolC03g059710.2J	58.7564	106.913	67.7162	1073.69	1363.34	765.979	3.19e-37	3.53348	up	Cellular Component: integral component of membrane (GO:0016021);;	--	uncharacterized protein LOC106421954 [Brassica napus]	--	Stress up-regulated Nod 19	--	--	Function unknown
BolC03g045930.2J	26.465	12.1127	11.1905	258.105	206.29	226.318	9.27e-35	3.52495	up	Molecular Function: oxidoreductase activity (GO:0016491);; Molecular Function: metal ion binding (GO:0046872);;	K24028|7.8e-56|ppp:112273106|K24028 salicylic acid 3-hydroxylase [EC:1.14.11.-] | (RefSeq) protein DMR6-LIKE OXYGENASE 2-like	protein DMR6-LIKE OXYGENASE 1-like [Brassica napus]	Probable 2-oxoglutarate-dependent dioxygenase At3g111800 OS=Arabidopsis thaliana OX=3702 GN=At3g11180 PE=2 SV=1	non-haem dioxygenase in morphine synthesis N-terminal	Secondary metabolites biosynthesis, transport and catabolism	Secondary metabolites biosynthesis, transport and catabolism;; General function prediction only	Secondary metabolites biosynthesis, transport and catabolism
BolC08g026750.2J	12.2346	8.27692	8.91856	152.314	132.242	91.1253	1.58e-44	3.47786	up	Molecular Function: endopeptidase inhibitor activity (GO:0004866);;	--	kunitz trypsin inhibitor 2-like [Brassica napus]	Kunitz trypsin inhibitor 5 OS=Arabidopsis thaliana OX=3702 GN=KTI5 PE=2 SV=1	Trypsin and protease inhibitor	--	--	Function unknown
BolC01g055320.2J	26.4168	14.9761	16.6883	274.264	277.207	180.176	3.77e-40	3.44623	up	Cellular Component: nucleus (GO:0005634);; Biological Process: regulation of transcription, DNA-templated (GO:0006355);; Biological Process: auxin-activated signaling pathway (GO:0009734);;	K14484|1.4e-121|bna:106433425|K14484 auxin-responsive protein IAA | (RefSeq) auxin-responsive protein IAA16-like isoform X1	unnamed protein product [Brassica oleracea]	Auxin-responsive protein IAA16 OS=Arabidopsis thaliana OX=3702 GN=IAA16 PE=1 SV=1	AUX/IAA family	--	--	Transcription
BolC06g029210.2J	0.335259	1.02489	0.656018	16.2409	10.0159	7.2047	2.13e-17	3.42999	up	Molecular Function: molecular_function (GO:0003674);; Molecular Function: catalytic activity (GO:0003824);; Molecular Function: glutathione transferase activity (GO:0004364);; Molecular Function: protein binding (GO:0005515);; Cellular Component: cellular_component (GO:0005575);; Cellular Component: intracellular (GO:0005622);; Cellular Component: cell (GO:0005623);; Cellular Component: cytoplasm…	K00799|2.7e-125|bna:106379332|K00799 glutathione S-transferase [EC:2.5.1.18] | (RefSeq) glutathione S-transferase U22	glutathione S-transferase U22 [Brassica napus]	Glutathione S-transferase U22 OS=Arabidopsis thaliana OX=3702 GN=GSTU22 PE=1 SV=1	Glutathione S-transferase, N-terminal domain	Posttranslational modification, protein turnover, chaperones	Posttranslational modification, protein turnover, chaperones	Posttranslational modification, protein turnover, chaperones
BolC06g038030.2J	0.08329	0.224717	0	2.34491	3.39449	2.63442	3.55e-12	3.42844	up	Molecular Function: antiporter activity (GO:0015297);; Cellular Component: integral component of membrane (GO:0016021);; Molecular Function: xenobiotic transporter activity (GO:0042910);;	K03327|2.1e-173|boe:106296564|K03327 multidrug resistance protein, MATE family | (RefSeq) LOW QUALITY PROTEIN: MATE efflux family protein 5	unnamed protein product [Brassica oleracea]	Protein DETOXIFICATION 9 OS=Arabidopsis thaliana OX=3702 GN=DTX9 PE=2 SV=1	MatE	Defense mechanisms	General function prediction only	Defense mechanisms
BolC06g044550.2J	0.153832	0	0.873231	19.0697	11.978	5.9746	2.55e-10	3.41928	up	--	--	hypothetical protein F2Q70_00045350 [Brassica cretica]	--	--	--	--	--
BolC08g014590.2J	6.44828	3.44113	5.07479	56.3488	87.1095	48.2777	7.03e-32	3.41637	up	Molecular Function: UDP-glycosyltransferase activity (GO:0008194);;	K13692|6.6e-276|boe:106308125|K13692 UDP-glucose:(indol-3-yl)acetate beta-D-glucosyltransferase [EC:2.4.1.121] | (RefSeq) UDP-glycosyltransferase 75D1-like	PREDICTED: UDP-glycosyltransferase 75D1-like [Brassica oleracea var. oleracea]	UDP-glycosyltransferase 75D1 OS=Arabidopsis thaliana OX=3702 GN=UGT75D1 PE=2 SV=2	UDP-glucoronosyl and UDP-glucosyl transferase	--	Carbohydrate transport and metabolism;; Energy production and conversion	--
BolC05g059760.2J	0.774322	0.260701	0.723674	12.3207	11.5023	7.68954	2.54e-16	3.40981	up	Biological Process: metal ion transport (GO:0030001);; Molecular Function: metal ion binding (GO:0046872);;	--	PREDICTED: formin-like protein 8 [Brassica oleracea var. oleracea]	Heavy metal-associated isoprenylated plant protein 43 OS=Arabidopsis thaliana OX=3702 GN=HIPP43 PE=2 SV=1	Heavy-metal-associated domain	--	Inorganic ion transport and metabolism	Inorganic ion transport and metabolism
BolC03g045940.2J	41.3785	14.167	15.2555	342.117	276.558	337.489	9.79e-25	3.39971	up	Molecular Function: oxidoreductase activity (GO:0016491);; Molecular Function: metal ion binding (GO:0046872);;	K24028|7.8e-56|ppp:112273106|K24028 salicylic acid 3-hydroxylase [EC:1.14.11.-] | (RefSeq) protein DMR6-LIKE OXYGENASE 2-like	protein DMR6-LIKE OXYGENASE 1-like [Brassica napus]	Probable 2-oxoglutarate-dependent dioxygenase At3g111800 OS=Arabidopsis thaliana OX=3702 GN=At3g11180 PE=2 SV=1	non-haem dioxygenase in morphine synthesis N-terminal	Secondary metabolites biosynthesis, transport and catabolism	Secondary metabolites biosynthesis, transport and catabolism;; General function prediction only	Secondary metabolites biosynthesis, transport and catabolism
BolC07g060580.2J	0.33233	0.940765	1.11899	14.2713	11.5451	9.00102	5.65e-21	3.38619	up	Molecular Function: FAD binding (GO:0071949);;	--	unnamed protein product [Brassica oleracea]	Monooxygenase 2 OS=Arabidopsis thaliana OX=3702 GN=MO2 PE=2 SV=1	FAD binding domain	Coenzyme transport and metabolism;; Energy production and conversion	Energy production and conversion;; General function prediction only	Energy production and conversion
BolC09g067260.2J	0.455943	0.84897	0.970882	12.9328	11.978	8.15657	2.22e-19	3.32729	up	--	--	PREDICTED: uncharacterized protein LOC106317086 [Brassica oleracea var. oleracea]	--	--	--	--	Function unknown
BolC03g005830.2J	17.7272	14.575	11.784	161.413	194.574	131.905	9.4e-51	3.32182	up	Molecular Function: hydrolase activity (GO:0016787);;	K01097|3.4e-12|ppp:112274287|K01097 N-acylneuraminate-9-phosphatase [EC:3.1.3.29] | (RefSeq) N-acylneuraminate-9-phosphatase-like	BnaC04g47560D [Brassica napus]	--	Haloacid dehalogenase-like hydrolase	Energy production and conversion	General function prediction only	Function unknown
BolC07g042010.2J	5.06094	5.38375	5.06689	53.0295	85.946	40.943	9.01e-33	3.30971	up	Molecular Function: transcription factor activity, sequence-specific DNA binding (GO:0003700);; Biological Process: DNA-templated transcription, initiation (GO:0006352);;	K03093|6.6e-267|boe:106301681|K03093 RNA polymerase sigma factor | (RefSeq) RNA polymerase sigma factor sigE, chloroplastic/mitochondrial	unnamed protein product [Brassica oleracea]	RNA polymerase sigma factor sigE, chloroplastic/mitochondrial OS=Arabidopsis thaliana OX=3702 GN=SIGE PE=1 SV=1	Sigma-70 region 3	Transcription	--	Transcription
BolC09g058470.2J	0.334265	0.419728	0.253853	5.11581	3.22697	6.07849	4.65e-19	3.30666	up	Molecular Function: catalytic activity (GO:0003824);;	K09753|8.5e-37|ppp:112293893|K09753 cinnamoyl-CoA reductase [EC:1.2.1.44] | (RefSeq) cinnamoyl-CoA reductase 1-like	hypothetical protein DY000_02018989 [Brassica cretica]	Cinnamoyl-CoA reductase-like SNL6 OS=Oryza sativa subsp. japonica OX=39947 GN=SNL6 PE=3 SV=1	NAD dependent epimerase/dehydratase family	Cell wall/membrane/envelope biogenesis	Defense mechanisms	Defense mechanisms
BolC08g018930.2J	2.41337	1.67276	3.47381	30.6515	40.7859	21.4576	4.07e-25	3.29841	up	Cellular Component: integral component of membrane (GO:0016021);;	K15119|4.3e-239|boe:106307394|K15119 solute carrier family 25, member 39/40 | (RefSeq) mitochondrial carrier protein MTM1-like	PREDICTED: mitochondrial carrier protein MTM1-like [Brassica oleracea var. oleracea]	Mitochondrial carrier protein MTM1 OS=Arabidopsis thaliana OX=3702 GN=MTM1 PE=2 SV=1	Mitochondrial carrier protein	--	Energy production and conversion	Energy production and conversion
BolC04g035160.2J	0.105176	0	0.097881	3.22124	2.4385	1.84622	1.92e-09	3.28399	up	Molecular Function: DNA binding (GO:0003677);; Biological Process: regulation of transcription from RNA polymerase II promoter (GO:0006357);; Molecular Function: protein dimerization activity (GO:0046983);;	--	Unknown [Brassica oleracea]	Transcription factor ORG3 OS=Arabidopsis thaliana OX=3702 GN=ORG3 PE=1 SV=1	Helix-loop-helix DNA-binding domain	--	--	Transcription
BolC09g024070.2J	0.380432	0.27012	0.695545	7.90299	7.5999	4.63367	3.4e-16	3.27395	up	Molecular Function: acid phosphatase activity (GO:0003993);;	K20728|5.0e-34|thj:104814965|K20728 vegetative storage protein 2 | (RefSeq) vegetative storage protein 2-like	acid phosphatase 1 [Brassica rapa]	Acid phosphatase 1 OS=Solanum lycopersicum OX=4081 GN=APS1 PE=2 SV=1	HAD superfamily, subfamily IIIB (Acid phosphatase)	General function prediction only	--	Function unknown
Brassica_oleracea_newGene_1276	0.352263	1.78742	0.442468	14.6164	15.6034	10.982	8.76e-14	3.27252	up	#N/A	#N/A	#N/A	#N/A	#N/A	#N/A	#N/A	#N/A
BolC05g014840.2J	0	0.237362	0	4.67919	3.03781	2.81608	3.65e-09	3.26908	up	Molecular Function: molecular_function (GO:0003674);; Molecular Function: catalytic activity (GO:0003824);; Molecular Function: glutathione transferase activity (GO:0004364);; Molecular Function: binding (GO:0005488);; Cellular Component: cellular_component (GO:0005575);; Cellular Component: intracellular (GO:0005622);; Cellular Component: cell (GO:0005623);; Cellular Component: cytoplasm (GO:000…	K00799|1.1e-84|bna:106346709|K00799 glutathione S-transferase [EC:2.5.1.18] | (RefSeq) glutathione S-transferase U24-like	hypothetical protein F2Q69_00026941, partial [Brassica cretica]	Glutathione S-transferase U24 OS=Arabidopsis thaliana OX=3702 GN=GSTU24 PE=2 SV=1	Glutathione S-transferase, C-terminal domain	--	Posttranslational modification, protein turnover, chaperones	Posttranslational modification, protein turnover, chaperones
BolC04g056020.2J	0.570492	1.81133	1.4382	24.6571	16.4582	11.3761	4.31e-17	3.25562	up	Molecular Function: molecular_function (GO:0003674);; Molecular Function: catalytic activity (GO:0003824);; Molecular Function: glutathione transferase activity (GO:0004364);; Molecular Function: protein binding (GO:0005515);; Cellular Component: cellular_component (GO:0005575);; Cellular Component: intracellular (GO:0005622);; Cellular Component: cell (GO:0005623);; Cellular Component: cytoplasm…	K00799|2.6e-129|bna:106446971|K00799 glutathione S-transferase [EC:2.5.1.18] | (RefSeq) glutathione S-transferase U3	glutathione S-transferase U3 [Brassica napus]	Glutathione S-transferase U3 OS=Arabidopsis thaliana OX=3702 GN=GSTU3 PE=2 SV=1	Glutathione S-transferase, N-terminal domain	Posttranslational modification, protein turnover, chaperones	Posttranslational modification, protein turnover, chaperones	Posttranslational modification, protein turnover, chaperones
BolC03g035580.2J	0.189985	0.759982	0.145429	11.6919	8.06815	4.34228	1.97e-10	3.23504	up	Molecular Function: calcium ion binding (GO:0005509);;	K13448|5.7e-57|bna:106385606|K13448 calcium-binding protein CML | (RefSeq) probable calcium-binding protein CML40	PREDICTED: probable calcium-binding protein CML40 [Brassica oleracea var. oleracea]	Probable calcium-binding protein CML40 OS=Arabidopsis thaliana OX=3702 GN=CML40 PE=2 SV=1	--	--	Signal transduction mechanisms	Signal transduction mechanisms
BolC04g029840.2J	16.386	10.7867	12.1295	168.496	142.071	106.168	2.68e-41	3.2314	up	Molecular Function: molecular_function (GO:0003674);; Molecular Function: catalytic activity (GO:0003824);; Molecular Function: ubiquitin-protein transferase activity (GO:0004842);; Biological Process: cellular protein modification process (GO:0006464);; Biological Process: proteolysis (GO:0006508);; Biological Process: ubiquitin-dependent protein catabolic process (GO:0006511);; Biological Proce…	K16281|8.3e-96|boe:106338449|K16281 RING-H2 zinc finger protein RHA1 | (RefSeq) E3 ubiquitin-protein ligase RHA1B-like	PREDICTED: E3 ubiquitin-protein ligase RHA1B-like, partial [Brassica oleracea var. oleracea]	Brassinosteroid-responsive RING protein 1 OS=Arabidopsis thaliana OX=3702 GN=BRH1 PE=2 SV=1	Ring finger domain	--	Posttranslational modification, protein turnover, chaperones	Posttranslational modification, protein turnover, chaperones
BolC06g022510.2J	22.9266	24.8311	26.9271	285.858	385.89	158.934	2.92e-27	3.21786	up	--	--	hypothetical protein DY000_02061463 [Brassica cretica]	--	--	--	--	--
BolC09g064540.2J	13.3205	3.99493	4.91443	104.947	61.5128	111.971	3.33e-18	3.2078	up	Molecular Function: peptide-methionine (S)-S-oxide reductase activity (GO:0008113);;	K07304|6.6e-116|bna:106438378|K07304 peptide-methionine (S)-S-oxide reductase [EC:1.8.4.11] | (RefSeq) peptide methionine sulfoxide reductase A2	PREDICTED: peptide methionine sulfoxide reductase A2 [Brassica oleracea var. oleracea]	Peptide methionine sulfoxide reductase A2 OS=Arabidopsis thaliana OX=3702 GN=MRSA2 PE=1 SV=1	Peptide methionine sulfoxide reductase	Posttranslational modification, protein turnover, chaperones	Posttranslational modification, protein turnover, chaperones	Posttranslational modification, protein turnover, chaperones
BolC09g057260.2J	44.3303	52.2227	41.0482	488.535	560.786	348.181	4.35e-48	3.20606	up	Molecular Function: adenosylmethionine decarboxylase activity (GO:0004014);; Biological Process: S-adenosylmethioninamine biosynthetic process (GO:0006557);; Biological Process: spermine biosynthetic process (GO:0006597);; Biological Process: spermidine biosynthetic process (GO:0008295);;	K01611|2.2e-210|boe:106319277|K01611 S-adenosylmethionine decarboxylase [EC:4.1.1.50] | (RefSeq) S-adenosylmethionine decarboxylase proenzyme 2	PREDICTED: S-adenosylmethionine decarboxylase proenzyme 2 [Brassica oleracea var. oleracea]	S-adenosylmethionine decarboxylase proenzyme 2 OS=Brassica juncea OX=3707 GN=SAMDC2 PE=2 SV=1	Adenosylmethionine decarboxylase	--	Signal transduction mechanisms	Signal transduction mechanisms
BolC08g002000.2J	0.880756	0.363673	0.707374	6.82121	9.71351	6.72952	2.08e-20	3.18934	up	Molecular Function: transcription cofactor activity (GO:0003712);; Molecular Function: histone acetyltransferase activity (GO:0004402);; Biological Process: regulation of transcription, DNA-templated (GO:0006355);; Molecular Function: zinc ion binding (GO:0008270);; Cellular Component: host cell nucleus (GO:0042025);;	--	hypothetical protein F2Q69_00058247, partial [Brassica cretica]	BTB/POZ and TAZ domain-containing protein 3 OS=Arabidopsis thaliana OX=3702 GN=BT3 PE=1 SV=2	BTB/POZ domain	--	Transcription	Transcription
BolC03g043530.2J	30.8243	23.7247	25.7646	274.478	317.769	201.433	4.05e-47	3.16749	up	Cellular Component: nucleus (GO:0005634);; Cellular Component: cytosol (GO:0005829);; Molecular Function: protein deglycase activity (GO:0036524);; Biological Process: protein deglycation, glyoxal removal (GO:0036529);;	K03152|7.8e-214|brp:103859601|K03152 protein deglycase [EC:3.5.1.124] | (RefSeq) protein DJ-1 homolog A	hypothetical protein DY000_02004254 [Brassica cretica]	Protein DJ-1 homolog A OS=Arabidopsis thaliana OX=3702 GN=DJ1A PE=1 SV=1	DJ-1/PfpI family	General function prediction only	General function prediction only;; Defense mechanisms	Defense mechanisms
BolC02g032840.2J	0.869092	0.861496	0.734204	13.323	7.59902	7.6262	5.21e-21	3.15976	up	Molecular Function: AT DNA binding (GO:0003680);;	--	unnamed protein product [Brassica oleracea]	AT-hook motif nuclear-localized protein 29 OS=Arabidopsis thaliana OX=3702 GN=AHL29 PE=1 SV=1	Plants and Prokaryotes Conserved (PCC) domain	--	--	Transcription
BolC01g004530.2J	0.628559	0.394158	0.601635	5.73523	9.35091	5.85206	2.29e-16	3.15667	up	Molecular Function: protein kinase activity (GO:0004672);; Molecular Function: ATP binding (GO:0005524);;	K01180|7.4e-45|cmax:111487562|K01180 endo-1,3(4)-beta-glucanase [EC:3.2.1.6] | (RefSeq) uncharacterized protein LOC111487562	unnamed protein product [Brassica oleracea]	Proline-rich receptor-like protein kinase PERK1 OS=Arabidopsis thaliana OX=3702 GN=PERK1 PE=1 SV=1	Protein tyrosine and serine/threonine kinase	0	Signal transduction mechanisms	Signal transduction mechanisms
BolC06g017560.2J	1.04833	0.578213	1.13507	9.50142	11.9722	8.91281	5.77e-25	3.1563	up	Molecular Function: methyltransferase activity (GO:0008168);;	K22546|4.1e-76|ath:AT3G44860|K22546 juvenile hormone-III synthase [EC:2.1.1.325] | (RefSeq) FAMT; farnesoic acid carboxyl-O-methyltransferase	PREDICTED: probable S-adenosylmethionine-dependent methyltransferase At5g38100 [Brassica oleracea var. oleracea]	Probable S-adenosylmethionine-dependent methyltransferase At5g38100 OS=Arabidopsis thaliana OX=3702 GN=At5g38100 PE=2 SV=1	SAM dependent carboxyl methyltransferase	--	--	Function unknown
BolC09g022400.2J	0.67288	1.12019	1.12078	9.26207	14.8882	9.36002	2.25e-19	3.12389	up	--	--	PREDICTED: uncharacterized protein LOC106314449 [Brassica oleracea var. oleracea]	--	--	--	Signal transduction mechanisms	Signal transduction mechanisms
BolC04g039770.2J	1.36702	3.29311	2.03189	29.3176	28.3764	18.4859	1.75e-19	3.12382	up	Biological Process: blue light signaling pathway (GO:0009785);;	K01166|5.7e-15|dzi:111302682|K01166 ribonuclease T2 [EC:4.6.1.19] | (RefSeq) uncharacterized protein LOC111302682	PREDICTED: uncharacterized protein LOC106340724 [Brassica oleracea var. oleracea]	Protein BIC1 OS=Arabidopsis thaliana OX=3702 GN=BIC1 PE=1 SV=1	--	--	--	--
BolC03g068750.2J	0.325244	0.351785	0.254977	5.83362	5.42852	3.79888	6.49e-11	3.07966	up	Molecular Function: molecular_function (GO:0003674);; Molecular Function: catalytic activity (GO:0003824);; Molecular Function: ubiquitin-protein transferase activity (GO:0004842);; Biological Process: cellular protein modification process (GO:0006464);; Biological Process: proteolysis (GO:0006508);; Biological Process: ubiquitin-dependent protein catabolic process (GO:0006511);; Biological Proce…	K16285|5.4e-69|bna:106361762|K16285 RING/U-box domain-containing protein [EC:2.3.2.27] | (RefSeq) probable E3 ubiquitin-protein ligase XERICO	PREDICTED: probable E3 ubiquitin-protein ligase XERICO [Brassica oleracea var. oleracea]	Probable E3 ubiquitin-protein ligase XERICO OS=Arabidopsis thaliana OX=3702 GN=XERICO PE=1 SV=1	Ring finger domain	--	Posttranslational modification, protein turnover, chaperones	Posttranslational modification, protein turnover, chaperones
BolC01g048060.2J	0.88178	1.23524	0.581714	13.824	11.0707	5.40103	2.74e-16	3.06907	up	Molecular Function: monooxygenase activity (GO:0004497);; Molecular Function: iron ion binding (GO:0005506);; Cellular Component: integral component of membrane (GO:0016021);; Molecular Function: oxidoreductase activity, acting on paired donors, with incorporation or reduction of molecular oxygen (GO:0016705);; Molecular Function: heme binding (GO:0020037);;	K24179|2.1e-152|pvu:PHAVU_011G000200g|K24179 cytochrome P450 family 72 subfamily A polypeptide 61 [EC:1.14.14.-] | (RefSeq) hypothetical protein	BnaC01g36670D [Brassica napus]	Cytochrome P450 72A15 OS=Arabidopsis thaliana OX=3702 GN=CYP72A15 PE=2 SV=1	Cytochrome P450	Secondary metabolites biosynthesis, transport and catabolism;; Defense mechanisms	Secondary metabolites biosynthesis, transport and catabolism;; Lipid transport and metabolism	--
BolC06g049780.2J	1.47504	0.582816	0.685004	11.9755	6.95512	10.6999	4.09e-19	3.06841	up	Cellular Component: cellular_component (GO:0005575);; Cellular Component: extracellular region (GO:0005576);; Cellular Component: cell wall (GO:0005618);; Cellular Component: intracellular (GO:0005622);; Cellular Component: cell (GO:0005623);; Cellular Component: cytoplasm (GO:0005737);; Cellular Component: vacuole (GO:0005773);; Cellular Component: vacuolar membrane (GO:0005774);; Cellular Compo…	--	unnamed protein product [Brassica oleracea]	EP1-like glycoprotein 3 OS=Arabidopsis thaliana OX=3702 GN=At1g78850 PE=1 SV=1	D-mannose binding lectin	--	--	Function unknown
BolC04g068530.2J	0.768176	0.531636	0.510341	7.24624	9.74318	4.38731	5.82e-15	3.06401	up	Molecular Function: DNA binding (GO:0003677);; Cellular Component: nucleus (GO:0005634);;	K09422|9.1e-156|boe:106320307|K09422 transcription factor MYB, plant | (RefSeq) transcription factor MYB12-like	unnamed protein product [Brassica oleracea]	Transcription factor MYB12 OS=Arabidopsis thaliana OX=3702 GN=MYB12 PE=1 SV=1	--	--	Transcription	--
BolC08g036490.2J	5.1967	5.36828	4.22387	56.1441	56.4604	35.4379	6.22e-26	3.06332	up	Cellular Component: integral component of membrane (GO:0016021);;	--	PREDICTED: uncharacterized protein LOC106310797 isoform X2 [Brassica oleracea var. oleracea]	--	--	--	--	--
BolC07g053400.2J	0.651894	3.15093	1.12606	27.1853	21.9513	15.3366	2.48e-12	3.05732	up	--	--	unnamed protein product [Brassica oleracea]	--	--	--	--	--
BolC03g003440.2J	30.2056	35.1785	17.8703	320.987	268.746	201.449	1.14e-30	3.05505	up	Molecular Function: peptide-methionine (S)-S-oxide reductase activity (GO:0008113);;	K07304|4.5e-103|bna:106405877|K07304 peptide-methionine (S)-S-oxide reductase [EC:1.8.4.11] | (RefSeq) peptide methionine sulfoxide reductase A3-like	BnaA07g37260D [Brassica napus]	Peptide methionine sulfoxide reductase A3 OS=Arabidopsis thaliana OX=3702 GN=MSRA3 PE=1 SV=1	Peptide methionine sulfoxide reductase	Posttranslational modification, protein turnover, chaperones	Posttranslational modification, protein turnover, chaperones	Posttranslational modification, protein turnover, chaperones
Brassica_oleracea_newGene_56	3.77279	0.891096	1.14461	26.9698	17.6935	24.6087	1.15e-13	3.05189	up	#N/A	#N/A	#N/A	#N/A	#N/A	#N/A	#N/A	#N/A
BolC06g022970.2J	0.508077	0.311855	1.32815	15.1384	8.47721	6.33201	1.18e-11	3.05041	up	Molecular Function: DNA binding (GO:0003677);; Biological Process: regulation of transcription from RNA polymerase II promoter (GO:0006357);; Molecular Function: protein dimerization activity (GO:0046983);;	--	PREDICTED: transcription factor ORG2-like [Brassica oleracea var. oleracea]	Transcription factor ORG2 OS=Arabidopsis thaliana OX=3702 GN=ORG2 PE=1 SV=1	Helix-loop-helix DNA-binding domain	--	--	Transcription
BolC09g057350.2J	3.50233	4.71825	2.89121	32.7684	46.2258	27.2948	2.46e-28	3.04674	up	Cellular Component: nucleus (GO:0005634);; Molecular Function: zinc ion binding (GO:0008270);;	K12135|3.1e-62|aly:9307757|K12135 zinc finger protein CONSTANS | (RefSeq) zinc finger protein CONSTANS	zinc finger protein CONSTANS-LIKE 1 [Brassica napus]	Zinc finger protein CONSTANS-LIKE 1 OS=Arabidopsis thaliana OX=3702 GN=COL1 PE=1 SV=1	CCT motif	--	Transcription	Transcription
BolC06g010220.2J	3.3003	6.79141	4.88429	50.8409	57.2005	35.9441	2.89e-25	3.0254	up	Cellular Component: cytoplasm (GO:0005737);; Biological Process: cysteine biosynthetic process from serine (GO:0006535);; Molecular Function: serine O-acetyltransferase activity (GO:0009001);;	K00640|4.3e-170|boe:106296968|K00640 serine O-acetyltransferase [EC:2.3.1.30] | (RefSeq) serine acetyltransferase 1, chloroplastic-like	PREDICTED: serine acetyltransferase 1, chloroplastic-like [Brassica oleracea var. oleracea]	Serine acetyltransferase 1, chloroplastic OS=Arabidopsis thaliana OX=3702 GN=SAT1 PE=1 SV=2	Serine acetyltransferase, N-terminal	Amino acid transport and metabolism	Amino acid transport and metabolism	Amino acid transport and metabolism
BolC02g017680.2J	40.4942	39.4704	39.4103	450.864	415.711	228.841	7.8e-32	3.01845	up	Molecular Function: NAD(P)H dehydrogenase (quinone) activity (GO:0003955);; Molecular Function: FMN binding (GO:0010181);;	K03809|2.9e-111|bna:106390101|K03809 NAD(P)H dehydrogenase (quinone) [EC:1.6.5.2] | (RefSeq) NAD(P)H dehydrogenase (quinone) FQR1	hypothetical protein F2Q70_00015012 [Brassica cretica]	NAD(P)H dehydrogenase (quinone) FQR1 OS=Arabidopsis thaliana OX=3702 GN=FQR1 PE=1 SV=1	NADPH-dependent FMN reductase	Energy production and conversion	General function prediction only	Replication, recombination and repair
BolC05g017150.2J	2.56159	1.92372	2.08279	19.9754	25.9843	15.1529	1.3e-29	3.01685	up	Molecular Function: transcription factor activity, sequence-specific DNA binding (GO:0003700);; Cellular Component: integral component of membrane (GO:0016021);;	K20069|9.0e-20|boe:106302889|K20069 adaptin ear-binding coat-associated protein 1/2 | (RefSeq) uncharacterized protein At1g03900-like	PREDICTED: uncharacterized protein LOC106294817 [Brassica oleracea var. oleracea]	Transcription factor HBP-1a OS=Triticum aestivum OX=4565 PE=2 SV=1	bZIP transcription factor	--	--	Transcription
BolC07g036430.2J	3.40823	2.43051	2.31713	45.2826	18.8537	21.3854	6.68e-18	3.0168	up	Molecular Function: calcium ion binding (GO:0005509);; Cellular Component: integral component of membrane (GO:0016021);;	K02183|1.4e-96|boe:106301202|K02183 calmodulin | (RefSeq) probable calcium-binding protein CML30	PREDICTED: probable calcium-binding protein CML30 [Brassica oleracea var. oleracea]	Probable calcium-binding protein CML46 OS=Arabidopsis thaliana OX=3702 GN=CML46 PE=1 SV=1	EF-hand domain pair	--	Signal transduction mechanisms	Signal transduction mechanisms
BolC03g079890.2J	9.23701	12.3913	9.95151	90.6802	132.55	68.3828	1.47e-29	3.01672	up	Molecular Function: UDP-glycosyltransferase activity (GO:0008194);;	K23260|7.8e-232|brp:108869154|K23260 scopoletin glucosyltransferase [EC:2.4.1.128] | (RefSeq) UDP-glycosyltransferase 73B3-like isoform X1	UDP-glucosyl transferase 73B2 [Brassica napus]	UDP-glucosyl transferase 73B2 OS=Arabidopsis thaliana OX=3702 GN=UGT73B2 PE=1 SV=1	UDP-glucoronosyl and UDP-glucosyl transferase	--	Carbohydrate transport and metabolism;; Energy production and conversion	--
BolC01g041020.2J	32.6192	17.0409	18.8704	196.886	277.465	165.89	1.76e-26	3.01281	up	Molecular Function: UDP-glycosyltransferase activity (GO:0008194);;	K13068|1.5e-291|bna:106406691|K13068 sinapate 1-glucosyltransferase [EC:2.4.1.120] | (RefSeq) UDP-glycosyltransferase 84A2 isoform X1	hypothetical protein F2Q68_00032108 [Brassica cretica]	UDP-glycosyltransferase 84A2 OS=Arabidopsis thaliana OX=3702 GN=UGT84A2 PE=1 SV=1	UDP-glucoronosyl and UDP-glucosyl transferase	Carbohydrate transport and metabolism	Carbohydrate transport and metabolism;; Energy production and conversion	--
BolC01g026350.2J	1.9962	3.00976	2.53167	23.7102	22.9226	20.658	5.51e-44	3.01226	up	--	--	extensin-like [Brassica napus]	36.4 kDa proline-rich protein OS=Solanum lycopersicum OX=4081 GN=TPRP-F1 PE=2 SV=1	Hydrophobic seed protein	--	--	Function unknown
BolC07g049530.2J	62.6848	36.0906	35.2	398.346	513.859	318.557	2.7e-29	3.01133	up	Molecular Function: oxidoreductase activity, acting on a sulfur group of donors, disulfide as acceptor (GO:0016671);; Biological Process: sulfate reduction (GO:0019419);;	K05907|3.1e-262|boe:106306507|K05907 adenylyl-sulfate reductase (glutathione) [EC:1.8.4.9] | (RefSeq) 5'-adenylylsulfate reductase 3, chloroplastic-like	PREDICTED: 5'-adenylylsulfate reductase 3, chloroplastic-like [Brassica oleracea var. oleracea]	5'-adenylylsulfate reductase 3, chloroplastic OS=Arabidopsis thaliana OX=3702 GN=APR3 PE=2 SV=2	Phosphoadenosine phosphosulfate reductase family	Amino acid transport and metabolism;; Coenzyme transport and metabolism	Amino acid transport and metabolism	--
BolC09g013710.2J	1.12257	0.695757	1.52922	13.0326	15.7334	6.54113	1.98e-16	3.00737	up	Biological Process: cellular amino acid metabolic process (GO:0006520);; Molecular Function: pyridoxal phosphate binding (GO:0030170);; Biological Process: recognition of pollen (GO:0048544);;	K01733|7.0e-303|boe:106313219|K01733 threonine synthase [EC:4.2.3.1] | (RefSeq) threonine synthase 1, chloroplastic-like	hypothetical protein DY000_02012108 [Brassica cretica]	Threonine synthase 1, chloroplastic OS=Arabidopsis thaliana OX=3702 GN=TS1 PE=1 SV=1	Pyridoxal-phosphate dependent enzyme	Amino acid transport and metabolism	--	Amino acid transport and metabolism
BolC03g000960.2J	0.977013	0.611151	0.629784	6.44435	12.0593	5.84504	2.15e-14	2.98169	up	--	K19329|7.7e-75|gab:108482939|K19329 WW domain-containing oxidoreductase | (RefSeq) short-chain dehydrogenase TIC 32, chloroplastic-like	PREDICTED: short-chain dehydrogenase TIC 32, chloroplastic-like [Brassica oleracea var. oleracea]	Short-chain dehydrogenase TIC 32 B, chloroplastic OS=Brassica napus OX=3708 GN=TIC32B PE=3 SV=1	short chain dehydrogenase	Lipid transport and metabolism;; Secondary metabolites biosynthesis, transport and catabolism;; General function prediction only	Secondary metabolites biosynthesis, transport and catabolism	Secondary metabolites biosynthesis, transport and catabolism
BolC03g039320.2J	0	0.070773	0.060797	1.23759	0.724885	1.04453	2.89e-08	2.98139	up	Molecular Function: antiporter activity (GO:0015297);; Cellular Component: integral component of membrane (GO:0016021);; Molecular Function: xenobiotic transporter activity (GO:0042910);;	K20456|1.4e-85|smo:SELMODRAFT_417928|K20456 oxysterol-binding protein 1 | (RefSeq) hypothetical protein	hypothetical protein F2Q69_00003121 [Brassica cretica]	Protein DETOXIFICATION 43 OS=Arabidopsis thaliana OX=3702 GN=DTX43 PE=1 SV=1	MatE	Defense mechanisms	General function prediction only	Defense mechanisms
Brassica_oleracea_newGene_2380	0.860279	0.408143	0.82248	6.13577	7.10679	5.95617	1.86e-26	2.97521	up	Molecular Function: nucleic acid binding (GO:0003676);; Molecular Function: RNA-DNA hybrid ribonuclease activity (GO:0004523);;	K02728|4.5e-22|boe:106330335|K02728 20S proteasome subunit alpha 3 [EC:3.4.25.1] | (RefSeq) proteasome subunit alpha type-4-A-like	hypothetical protein F2Q69_00016527 [Brassica cretica]	--	Reverse transcriptase-like	--	General function prediction only	Amino acid transport and metabolism
BolC06g040820.2J	2.74876	2.63722	1.77122	25.2534	22.0333	17.0099	4.43e-29	2.97131	up	Molecular Function: methyltransferase activity (GO:0008168);;	K17803|5.3e-09|apro:F751_3254|K17803 methyltransferase OMS1, mitochondrial [EC:2.1.1.-] | (RefSeq) putative methyltransferase C3B9.04, mitochondrial	BnaC06g30730D [Brassica napus]	--	Methyltransferase domain	Coenzyme transport and metabolism	General function prediction only	Secondary metabolites biosynthesis, transport and catabolism
BolC04g040500.2J	199.013	148.361	143.106	1497.37	1558.23	1107.81	2.07e-46	2.97079	up	Molecular Function: molecular_function (GO:0003674);; Molecular Function: catalytic activity (GO:0003824);; Cellular Component: cellular_component (GO:0005575);; Cellular Component: intracellular (GO:0005622);; Cellular Component: cell (GO:0005623);; Cellular Component: nucleus (GO:0005634);; Cellular Component: cytoplasm (GO:0005737);; Cellular Component: vacuole (GO:0005773);; Cellular Componen…	K03152|2.3e-218|bna:111212067|K03152 protein deglycase [EC:3.5.1.124] | (RefSeq) protein DJ-1 homolog A-like	PREDICTED: protein DJ-1 homolog A-like [Brassica oleracea var. oleracea]	Protein DJ-1 homolog A OS=Arabidopsis thaliana OX=3702 GN=DJ1A PE=1 SV=1	DJ-1/PfpI family	General function prediction only	General function prediction only;; Defense mechanisms	Defense mechanisms
BolC09g016960.2J	0.184765	0.183079	0.254228	3.06446	3.08855	2.6206	2.95e-10	2.96889	up	Cellular Component: integral component of membrane (GO:0016021);;	--	PREDICTED: late embryogenesis abundant protein At1g64065 [Brassica oleracea var. oleracea]	Late embryogenesis abundant protein At1g64065 OS=Arabidopsis thaliana OX=3702 GN=At1g64065 PE=2 SV=1	Late embryogenesis abundant protein	--	--	Function unknown
BolC04g031810.2J	0.132269	0	0.07418	1.21969	0.823163	2.18689	5.01e-08	2.96425	up	Molecular Function: monooxygenase activity (GO:0004497);; Molecular Function: iron ion binding (GO:0005506);; Molecular Function: oxidoreductase activity, acting on paired donors, with incorporation or reduction of molecular oxygen (GO:0016705);; Molecular Function: heme binding (GO:0020037);;	K20556|1.6e-158|aly:9318087|K20556 cytochrome P450 family 76 subfamily C | (RefSeq) cytochrome P450 76C2	cytochrome P450 76C2-like isoform X2 [Brassica napus]	Cytochrome P450 76C2 OS=Arabidopsis thaliana OX=3702 GN=CYP76C2 PE=2 SV=1	Cytochrome P450	Secondary metabolites biosynthesis, transport and catabolism;; Defense mechanisms	Secondary metabolites biosynthesis, transport and catabolism	Secondary metabolites biosynthesis, transport and catabolism
BolC08g025320.2J	1.24989	0.953427	2.31802	13.8623	21.0794	11.4882	3.29e-16	2.96407	up	Molecular Function: acid phosphatase activity (GO:0003993);; Cellular Component: integral component of membrane (GO:0016021);;	K14379|1.3e-196|bna:106362118|K14379 tartrate-resistant acid phosphatase type 5 [EC:3.1.3.2] | (RefSeq) purple acid phosphatase 3-like	PREDICTED: purple acid phosphatase 3 [Brassica oleracea var. oleracea]	Purple acid phosphatase 3 OS=Arabidopsis thaliana OX=3702 GN=PAP3 PE=2 SV=1	Calcineurin-like phosphoesterase	Signal transduction mechanisms	Posttranslational modification, protein turnover, chaperones	Posttranslational modification, protein turnover, chaperones
BolC03g003430.2J	49.6516	23.1456	20.5425	353.804	286.089	229.291	8.61e-22	2.96346	up	Molecular Function: peptide-methionine (S)-S-oxide reductase activity (GO:0008113);;	K07304|6.9e-104|bna:106429354|K07304 peptide-methionine (S)-S-oxide reductase [EC:1.8.4.11] | (RefSeq) peptide methionine sulfoxide reductase A3-like	BnaA07g37260D [Brassica napus]	Peptide methionine sulfoxide reductase OS=Lactuca sativa OX=4236 PE=2 SV=1	Peptide methionine sulfoxide reductase	Posttranslational modification, protein turnover, chaperones	Posttranslational modification, protein turnover, chaperones	Posttranslational modification, protein turnover, chaperones
BolC05g015940.2J	5.41992	4.34462	5.0751	53.1207	47.9333	30.1391	1.07e-30	2.96285	up	Molecular Function: DNA binding (GO:0003677);; Cellular Component: nucleus (GO:0005634);;	K12133|4.7e-34|ppp:112280611|K12133 MYB-related transcription factor LHY | (RefSeq) uncharacterized protein LOC112280611	hypothetical protein DY000_02045713 [Brassica cretica]	Protein REVEILLE 7 OS=Arabidopsis thaliana OX=3702 GN=RVE7 PE=2 SV=1	Myb-like DNA-binding domain	--	Posttranslational modification, protein turnover, chaperones	Transcription
BolC05g056870.2J	4.14355	3.64919	4.06175	34.6484	37.5436	28.4059	4.19e-44	2.95936	up	Molecular Function: DNA binding (GO:0003677);; Cellular Component: nucleus (GO:0005634);;	K12133|4.5e-28|ppp:112280611|K12133 MYB-related transcription factor LHY | (RefSeq) uncharacterized protein LOC112280611	protein REVEILLE 8 [Brassica napus]	Protein REVEILLE 8 OS=Arabidopsis thaliana OX=3702 GN=RVE8 PE=2 SV=1	Myb-like DNA-binding domain	--	Posttranslational modification, protein turnover, chaperones	Transcription
BolC02g033660.2J	5.12182	10.6163	4.59389	75.9323	72.6114	44.2827	2.06e-19	2.95237	up	Molecular Function: DNA binding (GO:0003677);; Cellular Component: nucleus (GO:0005634);; Biological Process: regulation of transcription, DNA-templated (GO:0006355);;	K00521|2.5e-43|cmos:111447866|K00521 ferric-chelate reductase [EC:1.16.1.7] | (RefSeq) ferric reduction oxidase 7, chloroplastic-like	unnamed protein product [Brassica oleracea]	NAC transcription factor 32 OS=Arabidopsis thaliana OX=3702 GN=NAC032 PE=2 SV=1	No apical meristem (NAM) protein	--	--	Transcription
BolC03g072250.2J	2.14702	1.92997	2.03501	18.4377	24.3085	13.8954	4.87e-22	2.94731	up	Molecular Function: zinc ion binding (GO:0008270);;	--	unnamed protein product [Brassica oleracea]	B-box zinc finger protein 19 OS=Arabidopsis thaliana OX=3702 GN=BBX19 PE=1 SV=1	B-box zinc finger	--	--	Function unknown
BolC08g047170.2J	1.3973	1.62946	1.66092	16.6236	15.2111	9.97969	1.27e-25	2.9363	up	Molecular Function: metal ion binding (GO:0046872);;	K14816|1.0e-149|bna:106365144|K14816 pre-60S factor REI1 | (RefSeq) cytoplasmic 60S subunit biogenesis factor REI1 homolog 2-like	unnamed protein product, partial [Brassica oleracea]	Cytoplasmic 60S subunit biogenesis factor REI1 homolog 2 OS=Arabidopsis thaliana OX=3702 GN=REIL2 PE=1 SV=1	C2H2 type zinc-finger (2 copies)	--	General function prediction only	Function unknown
BolC05g003820.2J	3.61298	13.1047	3.53338	113.295	194.33	83.9659	1.52e-07	2.92167	up	Molecular Function: UDP-glycosyltransferase activity (GO:0008194);;	K13692|1.3e-268|bna:106400405|K13692 UDP-glucose:(indol-3-yl)acetate beta-D-glucosyltransferase [EC:2.4.1.121] | (RefSeq) UDP-glycosyltransferase 75B1-like	UDP-glycosyltransferase 75B1-like [Brassica napus]	UDP-glycosyltransferase 75B1 OS=Arabidopsis thaliana OX=3702 GN=UGT75B1 PE=1 SV=1	UDP-glucoronosyl and UDP-glucosyl transferase	Carbohydrate transport and metabolism	Carbohydrate transport and metabolism;; Energy production and conversion	--
BolC05g041090.2J	13.2983	8.02497	8.56267	80.48	116.27	63.1388	1.87e-25	2.92053	up	Molecular Function: UDP-glycosyltransferase activity (GO:0008194);;	K13068|1.6e-288|boe:106295841|K13068 sinapate 1-glucosyltransferase [EC:2.4.1.120] | (RefSeq) UDP-glycosyltransferase 84A2-like	UDP-glycosyltransferase 84A2-like [Brassica napus]	UDP-glycosyltransferase 84A2 OS=Arabidopsis thaliana OX=3702 GN=UGT84A2 PE=1 SV=1	UDP-glucoronosyl and UDP-glucosyl transferase	Carbohydrate transport and metabolism	Carbohydrate transport and metabolism;; Energy production and conversion	--
BolC05g011690.2J	4.56618	4.67647	3.38604	46.7529	40.3772	23.3127	1.19e-24	2.9141	up	--	K22378|4.4e-91|boe:106344023|K22378 E3 ubiquitin-protein ligase RNF181 [EC:2.3.2.27] | (RefSeq) E3 ubiquitin-protein ligase RNF181-like	unnamed protein product [Brassica oleracea]	E3 ubiquitin-protein ligase MPSR1 OS=Arabidopsis thaliana OX=3702 GN=MPSR1 PE=1 SV=1	Ring finger domain	--	Posttranslational modification, protein turnover, chaperones	Posttranslational modification, protein turnover, chaperones
BolC07g036740.2J	1.41384	3.98679	1.62623	28.1299	27.0822	14.4013	1.18e-14	2.90804	up	Molecular Function: transferase activity, transferring acyl groups other than amino-acyl groups (GO:0016747);;	K14329|4.3e-107|ath:AT5G61160|K14329 agmatine coumaroyltransferase [EC:2.3.1.64 2.3.1.-] | (RefSeq) AACT1; anthocyanin 5-aromatic acyltransferase 1	unnamed protein product [Brassica oleracea]	Phenolic glucoside malonyltransferase 2 OS=Arabidopsis thaliana OX=3702 GN=PMAT2 PE=1 SV=1	Transferase family	--	--	Function unknown
BolC02g004050.2J	2.96395	0.865034	1.4376	19.2151	16.7154	14.5486	2.76e-16	2.90461	up	--	--	BnaC02g00480D [Brassica napus]	Protein UPSTREAM OF FLC OS=Arabidopsis thaliana OX=3702 GN=UFC PE=2 SV=1	Domain of unknown function (DUF966)	--	--	Function unknown
BolC05g014850.2J	17.2327	25.0258	23.6558	221.365	233.159	117.759	2.19e-24	2.90406	up	Molecular Function: molecular_function (GO:0003674);; Molecular Function: catalytic activity (GO:0003824);; Molecular Function: glutathione transferase activity (GO:0004364);; Molecular Function: protein binding (GO:0005515);; Cellular Component: cellular_component (GO:0005575);; Cellular Component: intracellular (GO:0005622);; Cellular Component: cell (GO:0005623);; Cellular Component: cytoplasm…	K00799|8.1e-128|boe:106292636|K00799 glutathione S-transferase [EC:2.5.1.18] | (RefSeq) glutathione S-transferase U25-like	PREDICTED: glutathione S-transferase U25-like [Brassica oleracea var. oleracea]	Glutathione S-transferase U25 OS=Arabidopsis thaliana OX=3702 GN=GSTU25 PE=1 SV=1	Glutathione S-transferase, C-terminal domain	Posttranslational modification, protein turnover, chaperones	Posttranslational modification, protein turnover, chaperones	Posttranslational modification, protein turnover, chaperones
BolC02g062080.2J	17.3006	20.7818	27.0488	233.514	188.792	131.9	1.55e-28	2.89938	up	Cellular Component: cellular_component (GO:0005575);; Cellular Component: cell wall (GO:0005618);; Cellular Component: intracellular (GO:0005622);; Cellular Component: cell (GO:0005623);; Cellular Component: cytoplasm (GO:0005737);; Cellular Component: Golgi apparatus (GO:0005794);; Cellular Component: cytosol (GO:0005829);; Cellular Component: cell-cell junction (GO:0005911);; Cellular Component…	K00020|6.8e-16|mtr:MTR_8g088900|K00020 3-hydroxyisobutyrate dehydrogenase [EC:1.1.1.31] | (RefSeq) 6-phosphogluconate dehydrogenase-like protein	PREDICTED: protein EXORDIUM-like 2 [Brassica oleracea var. oleracea]	Protein EXORDIUM-like 2 OS=Arabidopsis thaliana OX=3702 GN=EXL2 PE=2 SV=1	Phosphate-induced protein 1 conserved region	--	--	Replication, recombination and repair
BolC03g054390.2J	15.5895	10.0081	12.7003	106.587	104.82	96.0144	4.76e-49	2.8955	up	Molecular Function: hydrolase activity, hydrolyzing O-glycosyl compounds (GO:0004553);; Cellular Component: cell wall (GO:0005618);; Biological Process: xyloglucan metabolic process (GO:0010411);; Molecular Function: xyloglucan:xyloglucosyl transferase activity (GO:0016762);; Biological Process: cell wall biogenesis (GO:0042546);; Cellular Component: apoplast (GO:0048046);; Biological Process: ce…	K08235|2.6e-174|bna:106348099|K08235 xyloglucan:xyloglucosyl transferase [EC:2.4.1.207] | (RefSeq) probable xyloglucan endotransglucosylase/hydrolase protein 6 isoform X1	PREDICTED: probable xyloglucan endotransglucosylase/hydrolase protein 6 [Brassica oleracea var. oleracea]	Probable xyloglucan endotransglucosylase/hydrolase protein 6 OS=Arabidopsis thaliana OX=3702 GN=XTH6 PE=2 SV=2	Glycosyl hydrolases family 16	--	--	Carbohydrate transport and metabolism
BolC04g011820.2J	28.9651	57.8601	26.819	335.968	470.065	221.536	2.26e-18	2.89396	up	Molecular Function: UDP-glycosyltransferase activity (GO:0008194);;	K13496|4.3e-286|bna:106375828|K13496 UDP-glucosyltransferase 73C [EC:2.4.1.-] | (RefSeq) UDP-glycosyltransferase 73C5-like	BnaC04g08440D [Brassica napus]	UDP-glycosyltransferase 73C5 OS=Arabidopsis thaliana OX=3702 GN=UGT73C5 PE=2 SV=1	UDP-glucoronosyl and UDP-glucosyl transferase	--	Carbohydrate transport and metabolism;; Energy production and conversion	--
BolC08g014530.2J	7.32574	5.82333	4.89855	41.323	66.0443	41.9177	8.96e-31	2.8898	up	Cellular Component: integral component of membrane (GO:0016021);;	K21989|0.0e+00|bna:106372492|K21989 calcium permeable stress-gated cation channel | (RefSeq) CSC1-like protein At4g15430	CSC1-like protein At4g15430 [Brassica napus]	CSC1-like protein At4g15430 OS=Arabidopsis thaliana OX=3702 GN=At4g15430 PE=2 SV=1	Calcium-dependent channel, 7TM region, putative phosphate	--	General function prediction only	Function unknown
BolC02g034200.2J	6.60882	4.41681	4.69923	54.6726	47.7976	32.0497	3.26e-25	2.8894	up	--	--	PREDICTED: uncharacterized protein LOC106324920 [Brassica oleracea var. oleracea]	FCS-Like Zinc finger 6 OS=Arabidopsis thaliana OX=3702 GN=FLZ6 PE=1 SV=1	zinc-finger of the FCS-type, C2-C2	--	--	Function unknown
BolC09g012570.2J	2.96018	4.63471	4.63008	33.8152	41.8851	27.3941	4.21e-28	2.88744	up	Cellular Component: integral component of membrane (GO:0016021);; Biological Process: transmembrane transport (GO:0055085);;	K24139|2.1e-219|bna:106401405|K24139 auxin efflux carrier family protein | (RefSeq) BNAC09G09390D; protein PIN-LIKES 5	PREDICTED: uncharacterized transporter YBR287W-like [Brassica oleracea var. oleracea]	Protein PIN-LIKES 5 OS=Arabidopsis thaliana OX=3702 GN=PILS5 PE=2 SV=1	Membrane transport protein	--	Function unknown	Function unknown
BolC05g026510.2J	6.13026	4.10915	4.30858	39.5391	50.1522	30.1529	9.47e-29	2.87072	up	Molecular Function: transferase activity, transferring acyl groups other than amino-acyl groups (GO:0016747);;	K20240|3.1e-73|cam:101506221|K20240 spermidine dicoumaroyl transferase [EC:2.3.1.249] | (RefSeq) spermidine coumaroyl CoA acyltransferase-like	hypothetical protein DY000_02047290 [Brassica cretica]	Spermidine coumaroyl-CoA acyltransferase OS=Arabidopsis thaliana OX=3702 GN=SCT PE=1 SV=1	Transferase family	--	--	Function unknown
Brassica_oleracea_newGene_365	0.141144	0.73588	0	6.11538	5.49068	4.83087	1.81e-07	2.86069	up	--	--	hypothetical protein BRARA_C03861 [Brassica rapa]	--	--	--	--	--
BolC04g036920.2J	8.02462	9.5333	11.3583	85.1211	110.039	52.325	1.82e-21	2.86001	up	--	K02218|3.4e-22|sbi:8069780|K02218 casein kinase 1 [EC:2.7.11.1] | (RefSeq) uncharacterized protein LOC8069780	protein ALP1-like isoform X2 [Brassica napus]	--	DDE superfamily endonuclease	--	Replication, recombination and repair	Replication, recombination and repair
BolC05g020840.2J	1.50341	1.69816	1.15089	11.6675	18.5985	7.91689	1.89e-18	2.85589	up	Molecular Function: protease binding (GO:0002020);; Molecular Function: molecular_function (GO:0003674);; Molecular Function: binding (GO:0005488);; Molecular Function: protein binding (GO:0005515);; Cellular Component: cellular_component (GO:0005575);; Cellular Component: intracellular (GO:0005622);; Cellular Component: cell (GO:0005623);; Cellular Component: cytoplasm (GO:0005737);; Cellular Co…	K19996|9.6e-117|pop:18104395|K19996 phosphatidylinositol transfer protein SFH5 | (RefSeq) patellin-3	unnamed protein product [Brassica oleracea]	Patellin-2 OS=Arabidopsis thaliana OX=3702 GN=PATL2 PE=1 SV=2	CRAL/TRIO domain	--	Lipid transport and metabolism	Lipid transport and metabolism
BolC02g002650.2J	9.76222	9.52834	8.35438	60.0312	111.025	55.9433	9.95e-25	2.84873	up	Molecular Function: ATP binding (GO:0005524);; Cellular Component: integral component of membrane (GO:0016021);; Molecular Function: ATPase activity (GO:0016887);;	K05681|1.4e-163|nau:109228191|K05681 ATP-binding cassette, subfamily G (WHITE), member 2 | (RefSeq) ABC transporter G family member 9-like	unnamed protein product [Brassica oleracea]	ABC transporter G family member 22 OS=Arabidopsis thaliana OX=3702 GN=ABCG22 PE=1 SV=1	ABC-2 type transporter	Signal transduction mechanisms	Secondary metabolites biosynthesis, transport and catabolism	Secondary metabolites biosynthesis, transport and catabolism
BolC06g051050.2J	0.36837	0.102243	0.164939	2.63984	2.6034	2.05741	6.44e-11	2.84556	up	Cellular Component: nucleus (GO:0005634);; Biological Process: regulation of transcription, DNA-templated (GO:0006355);; Biological Process: auxin-activated signaling pathway (GO:0009734);;	K14484|4.1e-96|boe:106299418|K14484 auxin-responsive protein IAA | (RefSeq) auxin-responsive protein IAA15	uncharacterized protein LOC117131700 [Brassica rapa]	Auxin-responsive protein IAA15 OS=Arabidopsis thaliana OX=3702 GN=IAA15 PE=2 SV=1	AUX/IAA family	--	--	Transcription
BolC03g057130.2J	19.8891	25.4459	20.4862	190.885	203.567	126.175	1.86e-34	2.84524	up	Molecular Function: DNA binding (GO:0003677);; Cellular Component: nucleus (GO:0005634);; Biological Process: regulation of transcription, DNA-templated (GO:0006355);;	K00521|1.2e-41|cmos:111447866|K00521 ferric-chelate reductase [EC:1.16.1.7] | (RefSeq) ferric reduction oxidase 7, chloroplastic-like	hypothetical protein F2Q68_00004011 [Brassica cretica]	NAC domain-containing protein 102 OS=Arabidopsis thaliana OX=3702 GN=NAC102 PE=1 SV=1	No apical meristem (NAM) protein	--	--	Transcription
BolC09g041790.2J	3.96872	6.41572	2.0991	48.4741	38.323	26.7074	8.7e-16	2.84407	up	Molecular Function: NAD(P)H dehydrogenase (quinone) activity (GO:0003955);; Molecular Function: FMN binding (GO:0010181);;	K03809|2.9e-111|bna:106423191|K03809 NAD(P)H dehydrogenase (quinone) [EC:1.6.5.2] | (RefSeq) NAD(P)H dehydrogenase (quinone) FQR1	PREDICTED: NAD(P)H dehydrogenase (quinone) FQR1 [Brassica oleracea var. oleracea]	NAD(P)H dehydrogenase (quinone) FQR1 OS=Arabidopsis thaliana OX=3702 GN=FQR1 PE=1 SV=1	NADPH-dependent FMN reductase	Energy production and conversion	General function prediction only	Replication, recombination and repair
BolC04g055980.2J	4.66156	6.0816	6.53823	53.1779	51.1413	35.0472	5.52e-29	2.83797	up	Biological Process: response to acid chemical (GO:0001101);; Molecular Function: molecular_function (GO:0003674);; Molecular Function: catalytic activity (GO:0003824);; Molecular Function: glutathione transferase activity (GO:0004364);; Molecular Function: protein binding (GO:0005515);; Cellular Component: cellular_component (GO:0005575);; Cellular Component: intracellular (GO:0005622);; Cellular…	K00799|1.9e-124|bna:106446968|K00799 glutathione S-transferase [EC:2.5.1.18] | (RefSeq) glutathione S-transferase U7	glutathione S-transferase U7 [Brassica napus]	Glutathione S-transferase U7 OS=Arabidopsis thaliana OX=3702 GN=GSTU7 PE=2 SV=1	Glutathione S-transferase, N-terminal domain	Posttranslational modification, protein turnover, chaperones	Posttranslational modification, protein turnover, chaperones	Posttranslational modification, protein turnover, chaperones
BolC03g035780.2J	0.796139	2.89911	2.32344	20.9265	36.4742	10.0971	6.6e-10	2.83477	up	Molecular Function: DNA binding (GO:0003677);; Biological Process: gibberellic acid mediated signaling pathway (GO:0009740);; Biological Process: jasmonic acid mediated signaling pathway (GO:0009867);; Biological Process: stamen filament development (GO:0080086);;	K09422|1.7e-111|bna:106386103|K09422 transcription factor MYB, plant | (RefSeq) transcription factor MYB57	transcription factor MYB57 [Brassica napus]	Transcription factor MYB57 OS=Arabidopsis thaliana OX=3702 GN=MYB57 PE=2 SV=1	Myb-like DNA-binding domain	--	Transcription	--
BolC04g050250.2J	2.29397	1.77652	1.81417	17.0651	22.2741	10.8952	9.57e-19	2.82238	up	Cellular Component: nucleus (GO:0005634);; Biological Process: regulation of transcription, DNA-templated (GO:0006355);; Molecular Function: sequence-specific DNA binding (GO:0043565);;	K09338|1.1e-145|bna:106392121|K09338 homeobox-leucine zipper protein | (RefSeq) homeobox-leucine zipper protein HAT9-like	PREDICTED: homeobox-leucine zipper protein HAT9 [Brassica oleracea var. oleracea]	Homeobox-leucine zipper protein HAT9 OS=Arabidopsis thaliana OX=3702 GN=HAT9 PE=1 SV=2	Homeodomain	--	Transcription	Transcription
BolC06g002380.2J	2.28024	3.74175	2.50446	22.4585	23.6398	20.5626	5.71e-34	2.81945	up	Molecular Function: polygalacturonase activity (GO:0004650);; Cellular Component: extracellular region (GO:0005576);; Biological Process: carbohydrate metabolic process (GO:0005975);; Cellular Component: integral component of membrane (GO:0016021);; Biological Process: cell wall organization (GO:0071555);;	K01213|5.1e-143|aip:107645968|K01213 galacturan 1,4-alpha-galacturonidase [EC:3.2.1.67] | (RefSeq) polygalacturonase At1g48100-like	polygalacturonase At1g48100 [Brassica napus]	Polygalacturonase At1g48100 OS=Arabidopsis thaliana OX=3702 GN=At1g48100 PE=2 SV=1	Glycosyl hydrolases family 28	Carbohydrate transport and metabolism	--	Carbohydrate transport and metabolism
BolC04g019370.2J	30.417	19.9591	24.3326	192.493	252.802	141.961	5.18e-28	2.81309	up	Molecular Function: protein binding (GO:0005515);; Cellular Component: cellular_component (GO:0005575);; Cellular Component: intracellular (GO:0005622);; Cellular Component: cell (GO:0005623);; Cellular Component: nucleus (GO:0005634);; Cellular Component: cytoplasm (GO:0005737);; Biological Process: biological_process (GO:0008150);; Biological Process: response to radiation (GO:0009314);; Biolog…	--	PREDICTED: root phototropism protein 2 [Brassica oleracea var. oleracea]	Root phototropism protein 2 OS=Arabidopsis thaliana OX=3702 GN=RPT2 PE=1 SV=2	NPH3 family	--	--	Function unknown
BolC03g046090.2J	0.231562	0.093442	0.269469	1.46306	2.66475	2.34866	7.84e-11	2.81187	up	Molecular Function: catalytic activity (GO:0003824);;	K23618|0.0e+00|boe:106336187|K23618 acyl-activating enzyme 11/12 [EC:6.2.1.2 6.2.1.-] | (RefSeq) probable acyl-activating enzyme 12, peroxisomal isoform X1	unnamed protein product [Brassica oleracea]	Probable acyl-activating enzyme 12, peroxisomal OS=Arabidopsis thaliana OX=3702 GN=AAE12 PE=2 SV=1	AMP-binding enzyme	Lipid transport and metabolism;; Secondary metabolites biosynthesis, transport and catabolism	Lipid transport and metabolism	Lipid transport and metabolism
Brassica_oleracea_newGene_2364	0.520565	2.37251	0.872164	25.5764	31.394	12.3637	6.84e-07	2.80439	up	Molecular Function: hydrolase activity (GO:0016787);;	K13051|1.2e-183|bna:106397932|K13051 L-asparaginase / beta-aspartyl-peptidase [EC:3.5.1.1 3.4.19.5] | (RefSeq) probable isoaspartyl peptidase/L-asparaginase 2	PREDICTED: probable isoaspartyl peptidase/L-asparaginase 2 [Brassica oleracea var. oleracea]	Probable isoaspartyl peptidase/L-asparaginase 2 OS=Arabidopsis thaliana OX=3702 GN=At3g16150 PE=2 SV=2	Asparaginase	Amino acid transport and metabolism	Amino acid transport and metabolism	Amino acid transport and metabolism
BolC09g007050.2J	0.81306	1.88093	1.58053	13.6071	16.5716	8.11268	8.85e-15	2.80365	up	Biological Process: reproduction (GO:0000003);; Cellular Component: ubiquitin ligase complex (GO:0000151);; Cellular Component: nuclear ubiquitin ligase complex (GO:0000152);; Biological Process: developmental process involved in reproduction (GO:0003006);; Molecular Function: molecular_function (GO:0003674);; Molecular Function: catalytic activity (GO:0003824);; Molecular Function: ubiquitin-pro…	K10143|2.8e-232|boe:106315762|K10143 E3 ubiquitin-protein ligase RFWD2 [EC:2.3.2.27] | (RefSeq) WD repeat-containing protein RUP2	PREDICTED: WD repeat-containing protein RUP2 [Brassica oleracea var. oleracea]	WD repeat-containing protein RUP2 OS=Arabidopsis thaliana OX=3702 GN=RUP2 PE=1 SV=1	WD domain, G-beta repeat	--	--	Function unknown
BolC09g033380.2J	3.65662	8.98223	5.82366	51.5596	65.7142	40.3033	1.46e-16	2.7898	up	Molecular Function: electron carrier activity (GO:0009055);; Molecular Function: heme binding (GO:0020037);; Molecular Function: metal ion binding (GO:0046872);;	--	hypothetical protein DY000_02015022 [Brassica cretica]	Cytochrome c-2 OS=Arabidopsis thaliana OX=3702 GN=CYTC-2 PE=1 SV=1	Cytochrome c	Energy production and conversion	Energy production and conversion	Energy production and conversion
BolC05g052890.2J	0.100274	0.074784	0.059009	0.701027	0.894744	0.722582	1.25e-11	2.78212	up	Molecular Function: monooxygenase activity (GO:0004497);; Molecular Function: iron ion binding (GO:0005506);; Molecular Function: oxidoreductase activity, acting on paired donors, with incorporation or reduction of molecular oxygen (GO:0016705);; Molecular Function: heme binding (GO:0020037);;	K12638|2.5e-263|bna:106440615|K12638 3-epi-6-deoxocathasterone 23-monooxygenase [EC:1.14.14.147] | (RefSeq) 3-epi-6-deoxocathasterone 23-monooxygenase-like	3-epi-6-deoxocathasterone 23-monooxygenase-like [Brassica napus]	3-epi-6-deoxocathasterone 23-monooxygenase CYP90D1 OS=Arabidopsis thaliana OX=3702 GN=CYP90D1 PE=1 SV=1	Cytochrome P450	Secondary metabolites biosynthesis, transport and catabolism;; Defense mechanisms	Secondary metabolites biosynthesis, transport and catabolism;; Lipid transport and metabolism	Secondary metabolites biosynthesis, transport and catabolism
BolC03g029720.2J	2.00637	1.01801	1.77693	14.2434	15.1506	9.96373	5.25e-19	2.782	up	Molecular Function: transcription factor activity, sequence-specific DNA binding (GO:0003700);; Cellular Component: nucleus (GO:0005634);; Cellular Component: host cell nucleus (GO:0042025);; Molecular Function: sequence-specific DNA binding (GO:0043565);;	K09419|3.1e-190|bna:106397539|K09419 heat shock transcription factor, other eukaryote | (RefSeq) heat stress transcription factor A-2	unnamed protein product, partial [Brassica oleracea]	Heat stress transcription factor A-2 OS=Arabidopsis thaliana OX=3702 GN=HSFA2 PE=1 SV=1	HSF-type DNA-binding	--	Transcription	Transcription
BolC04g030740.2J	1.30813	1.57119	0.816967	14.0317	8.57022	7.68458	1.93e-19	2.77884	up	Molecular Function: inorganic anion exchanger activity (GO:0005452);; Cellular Component: integral component of membrane (GO:0016021);;	K24194|0.0e+00|bna:106392078|K24194 boron transporter | (RefSeq) probable boron transporter 2	hypothetical protein F2Q69_00014287 [Brassica cretica]	Probable boron transporter 2 OS=Arabidopsis thaliana OX=3702 GN=BOR2 PE=2 SV=1	HCO3- transporter family	--	Inorganic ion transport and metabolism	Inorganic ion transport and metabolism
BolC03g024100.2J	1.35284	1.92765	2.15159	14.0554	19.097	10.7353	5.31e-20	2.77303	up	Cellular Component: integral component of membrane (GO:0016021);;	--	PREDICTED: proline transporter 3-like [Brassica oleracea var. oleracea]	Proline transporter 1 OS=Arabidopsis thaliana OX=3702 GN=PROT1 PE=1 SV=1	Transmembrane amino acid transporter protein	--	Amino acid transport and metabolism	Amino acid transport and metabolism
BolC06g012630.2J	3.02606	3.64906	3.92997	27.1593	33.225	22.1033	3.56e-25	2.76548	up	--	K16911|1.8e-17|bna:106366098|K16911 ATP-dependent RNA helicase DDX21 [EC:3.6.4.13] | (RefSeq) DEAD-box ATP-dependent RNA helicase 7-like	uncharacterized protein LOC106396528 isoform X1 [Brassica napus]	DEAD-box ATP-dependent RNA helicase 7 OS=Arabidopsis thaliana OX=3702 GN=RH7 PE=1 SV=2	--	--	RNA processing and modification	Replication, recombination and repair
BolC01g021870.2J	1.07384	1.85708	0.601411	11.1695	14.4899	6.96484	4.34e-12	2.76347	up	--	K20417|4.5e-161|bna:106445558|K20417 palmitoyl-[glycerolipid] 3-(E)-desaturase [EC:1.14.19.43] | (RefSeq) fatty acid desaturase 4, chloroplastic-like	BnaC01g19180D [Brassica napus]	Fatty acid desaturase 4, chloroplastic OS=Arabidopsis thaliana OX=3702 GN=FAD4 PE=1 SV=1	B domain of TMEM189, localisation domain	--	Posttranslational modification, protein turnover, chaperones	Posttranslational modification, protein turnover, chaperones
BolC04g021070.2J	0.14699	0.985771	0.497925	4.62353	8.31508	4.78144	4.61e-09	2.75931	up	Molecular Function: monooxygenase activity (GO:0004497);; Molecular Function: iron ion binding (GO:0005506);; Cellular Component: integral component of membrane (GO:0016021);; Molecular Function: oxidoreductase activity, acting on paired donors, with incorporation or reduction of molecular oxygen (GO:0016705);; Molecular Function: heme binding (GO:0020037);;	K09843|2.9e-219|eus:EUTSA_v10016581mg|K09843 (+)-abscisic acid 8'-hydroxylase [EC:1.14.14.137] | (RefSeq) hypothetical protein	PREDICTED: abscisic acid 8'-hydroxylase 2 isoform X2 [Brassica oleracea var. oleracea]	Abscisic acid 8'-hydroxylase 2 OS=Arabidopsis thaliana OX=3702 GN=CYP707A2 PE=2 SV=1	Cytochrome P450	Secondary metabolites biosynthesis, transport and catabolism;; Defense mechanisms	Secondary metabolites biosynthesis, transport and catabolism;; Lipid transport and metabolism	Secondary metabolites biosynthesis, transport and catabolism
BolC09g006010.2J	27.9777	11.6648	14.8612	160.989	128.986	133.754	1.06e-21	2.74938	up	Molecular Function: gamma-glutamylcyclotransferase activity (GO:0003839);; Biological Process: glutathione catabolic process (GO:0006751);;	K22596|9.1e-127|boe:106316472|K22596 gamma-glutamylcyclotransferase, plant [EC:4.3.2.9] | (RefSeq) putative glutathione-specific gamma-glutamylcyclotransferase 2	PREDICTED: putative glutathione-specific gamma-glutamylcyclotransferase 2 [Brassica oleracea var. oleracea]	Gamma-glutamylcyclotransferase 2-1 OS=Arabidopsis thaliana OX=3702 GN=GGCT2;1 PE=1 SV=1	ChaC-like protein	Inorganic ion transport and metabolism	Inorganic ion transport and metabolism	Inorganic ion transport and metabolism
BolC04g011830.2J	1.49625	4.30581	0.890671	22.9364	24.7958	15.0515	8.5e-11	2.74267	up	Molecular Function: UDP-glycosyltransferase activity (GO:0008194);;	K13496|5.3e-292|bna:106375829|K13496 UDP-glucosyltransferase 73C [EC:2.4.1.-] | (RefSeq) UDP-glycosyltransferase 73C5-like isoform X1	PREDICTED: UDP-glycosyltransferase 73C5-like [Brassica oleracea var. oleracea]	UDP-glycosyltransferase 73C5 OS=Arabidopsis thaliana OX=3702 GN=UGT73C5 PE=2 SV=1	UDP-glucoronosyl and UDP-glucosyl transferase	--	Carbohydrate transport and metabolism;; Energy production and conversion	--
BolC03g064550.2J	6.88321	5.28715	6.09643	74.1299	30.2486	40.9009	3.2e-19	2.7422	up	Molecular Function: nucleic acid binding (GO:0003676);; Molecular Function: poly(A)-specific ribonuclease activity (GO:0004535);; Cellular Component: CCR4-NOT complex (GO:0030014);;	K12581|5.8e-163|boe:106328270|K12581 CCR4-NOT transcription complex subunit 7/8 | (RefSeq) probable CCR4-associated factor 1 homolog 9	PREDICTED: probable CCR4-associated factor 1 homolog 9 [Brassica oleracea var. oleracea]	Probable CCR4-associated factor 1 homolog 9 OS=Arabidopsis thaliana OX=3702 GN=CAF1-9 PE=2 SV=1	CAF1 family ribonuclease	--	RNA processing and modification	RNA processing and modification
BolC08g025410.2J	6.35376	5.53216	5.45985	42.8673	40.4605	40.1515	2.26e-52	2.74116	up	Molecular Function: enzyme inhibitor activity (GO:0004857);;	K01051|1.8e-12|lsv:111906888|K01051 pectinesterase [EC:3.1.1.11] | (RefSeq) pectinesterase-like	21 kDa protein [Brassica napus]	21 kDa protein OS=Daucus carota OX=4039 PE=2 SV=1	Plant invertase/pectin methylesterase inhibitor	--	--	Function unknown
BolC03g028150.2J	0.659111	0.107461	0.059434	3.41628	3.57205	3.96784	1.81e-07	2.73408	up	Molecular Function: oxidoreductase activity (GO:0016491);;	K09841|2.8e-61|sot:102584670|K09841 xanthoxin dehydrogenase [EC:1.1.1.288] | (RefSeq) xanthoxin dehydrogenase-like	short-chain dehydrogenase reductase 3a isoform X1 [Brassica napus]	Short-chain dehydrogenase reductase 3a OS=Arabidopsis thaliana OX=3702 GN=SDR3a PE=2 SV=1	Enoyl-(Acyl carrier protein) reductase	Lipid transport and metabolism;; Secondary metabolites biosynthesis, transport and catabolism;; General function prediction only	General function prediction only	Secondary metabolites biosynthesis, transport and catabolism
BolC02g054920.2J	2.63781	3.09112	2.59638	21.3972	23.7029	15.8282	7.97e-31	2.72999	up	Molecular Function: monooxygenase activity (GO:0004497);; Molecular Function: iron ion binding (GO:0005506);; Molecular Function: oxidoreductase activity, acting on paired donors, with incorporation or reduction of molecular oxygen (GO:0016705);; Molecular Function: heme binding (GO:0020037);;	K12640|5.1e-273|bna:106411244|K12640 brassinosteroid-6-oxidase 2 [EC:1.14.-.-] | (RefSeq) cytochrome P450 85A2-like	cytochrome P450 85A2-like [Brassica napus]	Cytochrome P450 85A2 OS=Arabidopsis thaliana OX=3702 GN=CYP85A2 PE=2 SV=1	Cytochrome P450	Secondary metabolites biosynthesis, transport and catabolism;; Defense mechanisms	Secondary metabolites biosynthesis, transport and catabolism;; Lipid transport and metabolism	Secondary metabolites biosynthesis, transport and catabolism
BolC01g047570.2J	2.99202	2.47199	2.91386	18.6585	26.9153	15.6656	1.95e-26	2.71258	up	Molecular Function: protein kinase activity (GO:0004672);; Molecular Function: ATP binding (GO:0005524);;	K16240|6.9e-145|atr:18429848|K16240 protein suppressor of PHYA-105 1 | (RefSeq) protein SPA1-RELATED 4 isoform X1	BnaC01g36140D [Brassica napus]	Protein SPA1-RELATED 3 OS=Arabidopsis thaliana OX=3702 GN=SPA3 PE=1 SV=1	WD domain, G-beta repeat	--	--	Translation, ribosomal structure and biogenesis
BolC04g064360.2J	13.16	4.29838	8.24952	83.3846	71.8674	51.6966	2.9e-15	2.7113	up	--	K14496|3.9e-122|bna:106391643|K14496 abscisic acid receptor PYR/PYL family | (RefSeq) abscisic acid receptor PYL6-like isoform X2	abscisic acid receptor PYL6-like isoform X2 [Brassica napus]	Abscisic acid receptor PYL6 OS=Arabidopsis thaliana OX=3702 GN=PYL6 PE=1 SV=1	Polyketide cyclase / dehydrase and lipid transport	--	--	Function unknown
BolC03g003420.2J	23.1024	21.9457	16.9913	179.337	145.27	115.844	3.32e-35	2.70881	up	Molecular Function: peptide-methionine (S)-S-oxide reductase activity (GO:0008113);;	K07304|6.9e-104|boe:106335328|K07304 peptide-methionine (S)-S-oxide reductase [EC:1.8.4.11] | (RefSeq) peptide methionine sulfoxide reductase A3-like isoform X1	unnamed protein product, partial [Brassica oleracea]	Peptide methionine sulfoxide reductase A3 OS=Arabidopsis thaliana OX=3702 GN=MSRA3 PE=1 SV=1	Peptide methionine sulfoxide reductase	Posttranslational modification, protein turnover, chaperones	Posttranslational modification, protein turnover, chaperones	Posttranslational modification, protein turnover, chaperones
BolC05g028730.2J	0.379082	0.241705	0.362505	2.4362	2.98976	2.64814	1.17e-14	2.70519	up	Molecular Function: oxidoreductase activity (GO:0016491);; Molecular Function: FAD binding (GO:0071949);;	K22395|1.3e-139|aip:107631539|K22395 cinnamyl-alcohol dehydrogenase [EC:1.1.1.195] | (RefSeq) berberine bridge enzyme-like 26	PREDICTED: reticuline oxidase-like protein [Brassica oleracea var. oleracea]	Berberine bridge enzyme-like 11 OS=Arabidopsis thaliana OX=3702 GN=At1g30730 PE=2 SV=1	FAD binding domain	Energy production and conversion	--	Energy production and conversion
BolC03g021670.2J	1.03224	4.1295	1.00431	20.8042	23.4568	13.4949	6.02e-10	2.70254	up	Molecular Function: UDP-glycosyltransferase activity (GO:0008194);;	K13496|1.4e-248|boe:106329331|K13496 UDP-glucosyltransferase 73C [EC:2.4.1.-] | (RefSeq) UDP-glycosyltransferase 73C5-like	PREDICTED: UDP-glycosyltransferase 73C5-like [Brassica oleracea var. oleracea]	UDP-glycosyltransferase 73C6 OS=Arabidopsis thaliana OX=3702 GN=UGT73C6 PE=2 SV=1	UDP-glucoronosyl and UDP-glucosyl transferase	--	Carbohydrate transport and metabolism;; Energy production and conversion	--
BolC03g001100.2J	4.05511	4.17996	3.36881	28.5096	34.5597	20.5697	5.63e-28	2.70229	up	Molecular Function: DNA binding (GO:0003677);; Molecular Function: transcription cofactor activity (GO:0003712);; Biological Process: regulation of transcription from RNA polymerase II promoter (GO:0006357);; Cellular Component: mediator complex (GO:0016592);;	K12133|3.0e-24|osa:4344703|K12133 MYB-related transcription factor LHY | (RefSeq) protein LHY isoform X1	unnamed protein product [Brassica oleracea]	Protein REVEILLE 4 OS=Arabidopsis thaliana OX=3702 GN=RVE4 PE=1 SV=1	Myb-like DNA-binding domain	--	Posttranslational modification, protein turnover, chaperones	Transcription
BolC04g023870.2J	3.51541	2.97795	3.15478	23.6489	33.8879	15.7165	5.33e-19	2.70174	up	Molecular Function: methyltransferase activity (GO:0008168);; Biological Process: methylation (GO:0032259);;	--	PREDICTED: putative S-adenosyl-L-methionine-dependent methyltransferase MMAR_1068 [Brassica oleracea var. oleracea]	--	Leucine carboxyl methyltransferase	Secondary metabolites biosynthesis, transport and catabolism	--	Secondary metabolites biosynthesis, transport and catabolism
BolC06g013170.2J	0.087635	0.154339	0	1.25528	1.27772	0.783163	6e-07	2.69557	up	Molecular Function: protein kinase activity (GO:0004672);; Molecular Function: ATP binding (GO:0005524);; Cellular Component: integral component of membrane (GO:0016021);;	K16224|1.8e-189|bna:106356473|K16224 senescence-induced receptor-like serine/threonine-protein kinase | (RefSeq) senescence-induced receptor-like serine/threonine-protein kinase	LRR receptor-like serine/threonine-protein kinase IOS1 [Brassica napus]	LRR receptor-like serine/threonine-protein kinase IOS1 OS=Arabidopsis thaliana OX=3702 GN=IOS1 PE=1 SV=1	Malectin-like domain	0	--	Signal transduction mechanisms
BolC04g030330.2J	20.7198	17.809	18.1267	146.75	176.002	91.8329	1.87e-23	2.69499	up	Molecular Function: electron carrier activity (GO:0009055);; Molecular Function: protein disulfide oxidoreductase activity (GO:0015035);;	K03676|1.2e-44|bna:106449009|K03676 glutaredoxin 3 | (RefSeq) glutaredoxin-C14-like	glutaredoxin-C14 [Brassica rapa]	Glutaredoxin-C14 OS=Arabidopsis thaliana OX=3702 GN=GRXC14 PE=3 SV=1	Glutaredoxin	--	Posttranslational modification, protein turnover, chaperones	Posttranslational modification, protein turnover, chaperones
BolC01g008850.2J	0.971471	1.67393	0.614252	9.56981	10.9605	6.84043	8.16e-13	2.68556	up	--	--	PREDICTED: uncharacterized protein LOC106294594 [Brassica oleracea var. oleracea]	--	--	--	--	--
BolC09g010060.2J	0.250613	0.161589	0	1.76862	2.61062	1.9349	1.19e-06	2.6815	up	Biological Process: nitrogen compound metabolic process (GO:0006807);; Biological Process: multicellular organism development (GO:0007275);; Biological Process: biological_process (GO:0008150);; Biological Process: metabolic process (GO:0008152);; Biological Process: anatomical structure morphogenesis (GO:0009653);; Biological Process: leaf morphogenesis (GO:0009965);; Biological Process: shoot s…	--	LOB domain-containing protein 37 [Brassica napus]	LOB domain-containing protein 37 OS=Arabidopsis thaliana OX=3702 GN=LBD37 PE=2 SV=1	Lateral organ boundaries (LOB) domain	--	--	Function unknown
BolC03g036190.2J	1.49305	1.62798	2.95663	18.9087	18.8074	11.2558	2.37e-14	2.67467	up	Cellular Component: nucleus (GO:0005634);;	K12135|2.5e-47|aly:9307757|K12135 zinc finger protein CONSTANS | (RefSeq) zinc finger protein CONSTANS	hypothetical protein DY000_02003517 [Brassica cretica]	Zinc finger protein CONSTANS-LIKE 2 OS=Arabidopsis thaliana OX=3702 GN=COL2 PE=1 SV=1	CCT motif	--	Transcription	Transcription
BolC06g027280.2J	9.21346	9.10052	6.15996	82.5937	86.4645	29.6469	1.42e-12	2.66996	up	Molecular Function: electron carrier activity (GO:0009055);; Molecular Function: protein disulfide oxidoreductase activity (GO:0015035);;	K03676|6.2e-54|bna:106356880|K03676 glutaredoxin 3 | (RefSeq) glutaredoxin-C14-like	glutaredoxin-C14-like [Brassica napus]	Glutaredoxin-C14 OS=Arabidopsis thaliana OX=3702 GN=GRXC14 PE=3 SV=1	Glutaredoxin	--	Posttranslational modification, protein turnover, chaperones	Posttranslational modification, protein turnover, chaperones
BolC04g049070.2J	0.893011	1.87975	1.82865	12.136	19.3616	7.98051	2.28e-11	2.66905	up	Molecular Function: iron ion binding (GO:0005506);; Biological Process: lipid biosynthetic process (GO:0008610);; Cellular Component: integral component of membrane (GO:0016021);; Molecular Function: oxidoreductase activity (GO:0016491);;	K19706|4.4e-143|boe:106339721|K19706 dihydroceramide fatty acyl 2-hydroxylase [EC:1.14.18.7] | (RefSeq) fatty acid 2-hydroxylase 1-like	PREDICTED: fatty acid 2-hydroxylase 1-like [Brassica oleracea var. oleracea]	Dihydroceramide fatty acyl 2-hydroxylase FAH1 OS=Arabidopsis thaliana OX=3702 GN=FAH1 PE=1 SV=1	Fatty acid hydroxylase superfamily	Lipid transport and metabolism	Lipid transport and metabolism	Lipid transport and metabolism
BolC01g018990.2J	2.30574	2.07332	2.00781	28.1676	9.4791	14.0417	1.4e-13	2.66794	up	Molecular Function: ATP transmembrane transporter activity (GO:0005347);; Cellular Component: integral component of membrane (GO:0016021);;	K13577|7.7e-172|bna:106396941|K13577 solute carrier family 25 (mitochondrial dicarboxylate transporter), member 10 | (RefSeq) mitochondrial uncoupling protein 4	PREDICTED: mitochondrial uncoupling protein 4 [Brassica oleracea var. oleracea]	Mitochondrial uncoupling protein 4 OS=Arabidopsis thaliana OX=3702 GN=PUMP4 PE=2 SV=1	Mitochondrial carrier protein	--	Energy production and conversion	Energy production and conversion
BolC07g033550.2J	1.70375	1.52417	2.5671	18.5649	11.5839	13.1158	1.31e-19	2.66323	up	Molecular Function: DNA binding (GO:0003677);; Molecular Function: transcription factor activity, sequence-specific DNA binding (GO:0003700);; Cellular Component: nucleus (GO:0005634);;	K09287|4.6e-194|boe:106307099|K09287 RAV-like factor | (RefSeq) AP2/ERF and B3 domain-containing transcription factor ARF14	PREDICTED: AP2/ERF and B3 domain-containing transcription factor ARF14 [Brassica oleracea var. oleracea]	AP2/ERF and B3 domain-containing transcription factor ARF14 OS=Arabidopsis thaliana OX=3702 GN=ARF14 PE=2 SV=1	B3 DNA binding domain	--	--	Posttranslational modification, protein turnover, chaperones
BolC04g028450.2J	0.469345	0.270098	0.276039	4.04734	1.87685	2.78623	2.34e-11	2.65665	up	Molecular Function: transcription factor activity, sequence-specific DNA binding (GO:0003700);; Cellular Component: nucleus (GO:0005634);; Molecular Function: sequence-specific DNA binding (GO:0043565);;	K18835|1.4e-22|gab:108470236|K18835 WRKY transcription factor 2 | (RefSeq) probable WRKY transcription factor 2	PREDICTED: WRKY transcription factor 6 isoform X1 [Brassica oleracea var. oleracea]	WRKY transcription factor 6 OS=Arabidopsis thaliana OX=3702 GN=WRKY6 PE=1 SV=1	WRKY DNA -binding domain	--	--	Transcription
BolC06g029290.2J	0.365724	0.316999	0.258938	2.60051	3.04091	2.9494	1.73e-10	2.65207	up	Molecular Function: mRNA binding (GO:0003729);;	K12741|4.2e-20|ini:109171353|K12741 heterogeneous nuclear ribonucleoprotein A1/A3 | (RefSeq) UBP1-associated protein 2C-like	RNA-binding protein 24-like [Brassica napus]	Probable RNA-binding protein ARP1 OS=Arabidopsis thaliana OX=3702 GN=ARP1 PE=2 SV=1	RNA recognition motif. (a.k.a. RRM, RBD, or RNP domain)	Translation, ribosomal structure and biogenesis	General function prediction only	RNA processing and modification
BolC08g045840.2J	11.4093	11.0102	12.066	87.0215	101.628	58.0605	8.16e-22	2.65172	up	Molecular Function: electron carrier activity (GO:0009055);; Molecular Function: protein disulfide oxidoreductase activity (GO:0015035);;	K03676|6.5e-32|bna:106356880|K03676 glutaredoxin 3 | (RefSeq) glutaredoxin-C14-like	PREDICTED: glutaredoxin-C14 [Brassica oleracea var. oleracea]	Glutaredoxin-C14 OS=Arabidopsis thaliana OX=3702 GN=GRXC14 PE=3 SV=1	Glutaredoxin	--	Posttranslational modification, protein turnover, chaperones	Posttranslational modification, protein turnover, chaperones
BolC09g024190.2J	2.95629	0.761885	0.987644	14.034	17.2269	9.71721	3.65e-10	2.65138	up	Cellular Component: cellular_component (GO:0005575);; Cellular Component: cell wall (GO:0005618);; Cellular Component: intracellular (GO:0005622);; Cellular Component: cell (GO:0005623);; Cellular Component: cytoplasm (GO:0005737);; Cellular Component: Golgi apparatus (GO:0005794);; Cellular Component: plasma membrane (GO:0005886);; Cellular Component: cell-cell junction (GO:0005911);; Cellular C…	K02876|4.0e-32|bna:106416888|K02876 large subunit ribosomal protein L15 | (RefSeq) uncharacterized protein LOC106416888	BnaA09g16950D [Brassica napus]	Fasciclin-like arabinogalactan protein 9 OS=Arabidopsis thaliana OX=3702 GN=FLA9 PE=2 SV=1	Fasciclin domain	General function prediction only	--	Function unknown
BolC06g035010.2J	2.63355	2.69941	2.2524	14.7624	26.7613	14.0191	3.94e-18	2.64993	up	Molecular Function: DNA binding (GO:0003677);; Cellular Component: nucleus (GO:0005634);; Biological Process: regulation of transcription, DNA-templated (GO:0006355);;	K16222|2.0e-44|ath:AT5G62430|K16222 Dof zinc finger protein DOF5.5 | (RefSeq) CDF1; cycling DOF factor 1	PREDICTED: cyclic dof factor 5-like [Brassica oleracea var. oleracea]	Cyclic dof factor 5 OS=Arabidopsis thaliana OX=3702 GN=CDF5 PE=2 SV=1	Dof domain, zinc finger	--	--	Transcription
BolC04g014810.2J	3.48621	7.26146	3.22037	39.5396	44.73	25.5672	1.89e-13	2.64988	up	Cellular Component: cytoplasm (GO:0005737);; Biological Process: cysteine biosynthetic process from serine (GO:0006535);; Molecular Function: serine O-acetyltransferase activity (GO:0009001);;	K00640|3.5e-42|bna:106396443|K00640 serine O-acetyltransferase [EC:2.3.1.30] | (RefSeq) serine acetyltransferase 1, chloroplastic	hypothetical protein F2Q68_00024499 [Brassica cretica]	Serine acetyltransferase 1, chloroplastic OS=Arabidopsis thaliana OX=3702 GN=SAT1 PE=1 SV=2	Serine acetyltransferase, N-terminal	--	Amino acid transport and metabolism	Amino acid transport and metabolism
BolC09g058420.2J	3.85386	2.69632	2.90619	21.7244	25.2209	17.7756	1.01e-30	2.6479	up	Molecular Function: L-aspartate oxidase activity (GO:0008734);; Biological Process: NAD biosynthetic process (GO:0009435);; Cellular Component: chloroplast (GO:0009507);; Molecular Function: L-aspartate:fumarate oxidoreductase activity (GO:0044318);;	K00278|0.0e+00|boe:106318182|K00278 L-aspartate oxidase [EC:1.4.3.16] | (RefSeq) L-aspartate oxidase, chloroplastic isoform X1	PREDICTED: L-aspartate oxidase, chloroplastic isoform X1 [Brassica oleracea var. oleracea]	L-aspartate oxidase, chloroplastic OS=Arabidopsis thaliana OX=3702 GN=AO PE=1 SV=1	FAD binding domain	Coenzyme transport and metabolism	Energy production and conversion	Energy production and conversion
Brassica_oleracea_newGene_3833	14.2674	16.8233	16.4102	107.008	132.972	83.6417	3.41e-33	2.64771	up	#N/A	#N/A	#N/A	#N/A	#N/A	#N/A	#N/A	#N/A
BolC01g015360.2J	58.851	27.5385	24.3391	237.998	409.075	190.495	7.03e-14	2.63512	up	Molecular Function: oxidoreductase activity, acting on a sulfur group of donors, disulfide as acceptor (GO:0016671);; Biological Process: sulfate reduction (GO:0019419);;	K05907|2.2e-263|bna:106435512|K05907 adenylyl-sulfate reductase (glutathione) [EC:1.8.4.9] | (RefSeq) 5'-adenylylsulfate reductase 3, chloroplastic	PREDICTED: 5'-adenylylsulfate reductase 3, chloroplastic [Brassica oleracea var. oleracea]	5'-adenylylsulfate reductase 3, chloroplastic OS=Arabidopsis thaliana OX=3702 GN=APR3 PE=2 SV=2	Phosphoadenosine phosphosulfate reductase family	Amino acid transport and metabolism;; Coenzyme transport and metabolism	Amino acid transport and metabolism	--
BolC02g037140.2J	18.1966	20.6657	16.1194	129.42	156.944	87.6891	4.97e-27	2.63018	up	Molecular Function: UDP-glycosyltransferase activity (GO:0008194);;	K08237|3.5e-280|bna:106422257|K08237 hydroquinone glucosyltransferase [EC:2.4.1.218] | (RefSeq) UDP-glycosyltransferase 72B1-like	unnamed protein product [Brassica oleracea]	UDP-glycosyltransferase 72B1 OS=Arabidopsis thaliana OX=3702 GN=UGT72B1 PE=1 SV=1	UDP-glucoronosyl and UDP-glucosyl transferase	--	Carbohydrate transport and metabolism;; Energy production and conversion	--
BolC07g036190.2J	10.6061	23.9302	41.3608	215.22	217.034	169.25	1.35e-12	2.62781	up	Molecular Function: monooxygenase activity (GO:0004497);; Molecular Function: iron ion binding (GO:0005506);; Molecular Function: oxidoreductase activity, acting on paired donors, with incorporation or reduction of molecular oxygen (GO:0016705);; Molecular Function: heme binding (GO:0020037);;	K13260|4.7e-288|bna:106391411|K13260 isoflavone/4'-methoxyisoflavone 2'-hydroxylase [EC:1.14.14.90 1.14.14.89] | (RefSeq) cytochrome P450 81D11-like	PREDICTED: cytochrome P450 81D11 [Brassica oleracea var. oleracea]	Cytochrome P450 81D11 OS=Arabidopsis thaliana OX=3702 GN=CYP81D11 PE=2 SV=1	Cytochrome P450	Secondary metabolites biosynthesis, transport and catabolism;; Defense mechanisms	Secondary metabolites biosynthesis, transport and catabolism	Secondary metabolites biosynthesis, transport and catabolism
BolC07g042560.2J	0.695592	0.202057	0	7.17076	4.89831	2.77594	4.68e-06	2.61148	up	Molecular Function: DNA binding (GO:0003677);; Cellular Component: nucleus (GO:0005634);;	K11296|1.1e-81|bna:106439881|K11296 high mobility group protein B3 | (RefSeq) high mobility group B protein 7 isoform X1	unnamed protein product, partial [Brassica oleracea]	High mobility group B protein 7 OS=Arabidopsis thaliana OX=3702 GN=HMGB7 PE=1 SV=1	HMG (high mobility group) box	--	General function prediction only	Chromatin structure and dynamics
BolC06g030380.2J	10.9027	8.47995	9.50828	62.6451	87.7797	45.5923	3.31e-22	2.59868	up	Cellular Component: integral component of membrane (GO:0016021);; Biological Process: transmembrane transport (GO:0055085);;	K24139|2.5e-190|bna:106353505|K24139 auxin efflux carrier family protein | (RefSeq) BNAA07G21340D; protein PIN-LIKES 3	unnamed protein product [Brassica oleracea]	Protein PIN-LIKES 3 OS=Arabidopsis thaliana OX=3702 GN=PILS3 PE=2 SV=1	Membrane transport protein	--	Function unknown	Replication, recombination and repair
BolC03g069570.2J	3.1475	5.98259	6.12318	51.8228	29.3632	29.4762	7.14e-16	2.59339	up	Biological Process: response to acid chemical (GO:0001101);; Molecular Function: molecular_function (GO:0003674);; Molecular Function: nucleic acid binding (GO:0003676);; Molecular Function: DNA binding (GO:0003677);; Molecular Function: transcription factor activity, sequence-specific DNA binding (GO:0003700);; Molecular Function: binding (GO:0005488);; Cellular Component: cellular_component (GO…	--	BnaC03g58080D [Brassica napus]	Zinc finger protein ZAT10 OS=Arabidopsis thaliana OX=3702 GN=ZAT10 PE=2 SV=1	C2H2-type zinc finger	--	General function prediction only	Function unknown
BolC03g034340.2J	85.5774	67.3652	54.5845	534.729	434.445	370.594	2.87e-33	2.58192	up	Molecular Function: protein binding (GO:0005515);;	K00799|2.3e-119|bna:106388606|K00799 glutathione S-transferase [EC:2.5.1.18] | (RefSeq) glutathione S-transferase F2	PREDICTED: glutathione S-transferase F2 [Brassica oleracea var. oleracea]	Glutathione S-transferase F2 OS=Arabidopsis thaliana OX=3702 GN=GSTF2 PE=1 SV=3	Glutathione S-transferase, N-terminal domain	Posttranslational modification, protein turnover, chaperones	Posttranslational modification, protein turnover, chaperones	Posttranslational modification, protein turnover, chaperones
BolC01g055400.2J	2.44031	2.4178	3.21722	16.9767	22.8362	14.3232	4.85e-23	2.58128	up	Cellular Component: integral component of membrane (GO:0016021);;	K15503|6.1e-50|hbr:110673220|K15503 serine/threonine-protein phosphatase 6 regulatory ankyrin repeat subunit B | (RefSeq) uncharacterized protein LOC110673220	PREDICTED: ankyrin repeat-containing protein At5g02620-like [Brassica oleracea var. oleracea]	Ankyrin repeat-containing protein ITN1 OS=Arabidopsis thaliana OX=3702 GN=ITN1 PE=1 SV=1	Ankyrin repeats (3 copies)	--	General function prediction only	Function unknown
BolC09g042740.2J	1.94546	3.50798	1.73093	19.6174	18.3758	12.3314	7.19e-17	2.57956	up	Molecular Function: hydrolase activity, hydrolyzing O-glycosyl compounds (GO:0004553);; Biological Process: carbohydrate metabolic process (GO:0005975);;	K19891|6.2e-101|smo:SELMODRAFT_442025|K19891 glucan endo-1,3-beta-glucosidase 1/2/3 [EC:3.2.1.39] | (RefSeq) hypothetical protein	unnamed protein product, partial [Brassica oleracea]	Glucan endo-1,3-beta-glucosidase 13 OS=Arabidopsis thaliana OX=3702 GN=At5g56590 PE=2 SV=1	Glycosyl hydrolases family 17	--	--	Carbohydrate transport and metabolism
BolC06g025050.2J	0.219308	0	0.281622	2.59908	3.77949	1.43605	6.13e-06	2.57924	up	--	K20417|1.7e-91|bna:106445558|K20417 palmitoyl-[glycerolipid] 3-(E)-desaturase [EC:1.14.19.43] | (RefSeq) fatty acid desaturase 4, chloroplastic-like	BnaC01g19180D [Brassica napus]	Fatty acid desaturase 4, chloroplastic OS=Arabidopsis thaliana OX=3702 GN=FAD4 PE=1 SV=1	B domain of TMEM189, localisation domain	--	Posttranslational modification, protein turnover, chaperones	Posttranslational modification, protein turnover, chaperones
BolC07g010690.2J	2.4505	11.2969	5.75037	64.7967	90.3647	55.2761	8.29e-07	2.57504	up	Molecular Function: antiporter activity (GO:0015297);; Cellular Component: integral component of membrane (GO:0016021);; Molecular Function: xenobiotic transporter activity (GO:0042910);;	K03327|4.2e-270|boe:106301652|K03327 multidrug resistance protein, MATE family | (RefSeq) MATE efflux family protein DTX1	PREDICTED: MATE efflux family protein DTX1 [Brassica oleracea var. oleracea]	Protein DETOXIFICATION 1 OS=Arabidopsis thaliana OX=3702 GN=DTX1 PE=2 SV=1	MatE	Defense mechanisms	General function prediction only	Defense mechanisms
BolC01g041210.2J	0.525947	0.253716	0.274805	2.73431	1.432	4.80472	2.17e-09	2.57375	up	Molecular Function: calcium-transporting ATPase activity (GO:0005388);; Molecular Function: calmodulin binding (GO:0005516);; Molecular Function: ATP binding (GO:0005524);; Cellular Component: integral component of membrane (GO:0016021);; Molecular Function: cation-transporting ATPase activity (GO:0019829);; Cellular Component: intracellular membrane-bounded organelle (GO:0043231);;	K01537|0.0e+00|brp:103835362|K01537 P-type Ca2+ transporter type 2C [EC:7.2.2.10] | (RefSeq) calcium-transporting ATPase 9, plasma membrane-type	calcium-transporting ATPase 9, plasma membrane-type [Brassica rapa]	Calcium-transporting ATPase 9, plasma membrane-type OS=Arabidopsis thaliana OX=3702 GN=ACA9 PE=2 SV=2	Cation transporting ATPase, C-terminus	Inorganic ion transport and metabolism	Inorganic ion transport and metabolism	Inorganic ion transport and metabolism
BolC03g000110.2J	12.4237	12.5363	10.4475	64.9772	102.072	62.6127	5.39e-27	2.57043	up	Molecular Function: DNA binding (GO:0003677);; Cellular Component: nucleus (GO:0005634);;	K12133|1.1e-306|bna:106407083|K12133 MYB-related transcription factor LHY | (RefSeq) protein LHY-like isoform X1	protein LHY-like isoform X1 [Brassica napus]	Protein LHY OS=Arabidopsis thaliana OX=3702 GN=LHY PE=1 SV=2	Myb-like DNA-binding domain	--	Posttranslational modification, protein turnover, chaperones	Transcription
BolC03g048490.2J	30.0186	14.9735	15.6646	149.13	138.841	113.346	8.26e-21	2.5566	up	Cellular Component: nucleus (GO:0005634);; Biological Process: regulation of transcription, DNA-templated (GO:0006355);; Biological Process: auxin-activated signaling pathway (GO:0009734);;	K14484|3.6e-121|bna:106439612|K14484 auxin-responsive protein IAA | (RefSeq) auxin-responsive protein IAA7	auxin-responsive protein IAA7 [Brassica rapa]	Auxin-responsive protein IAA7 OS=Arabidopsis thaliana OX=3702 GN=IAA7 PE=1 SV=1	AUX/IAA family	--	--	Transcription
BolC04g000870.2J	2.67565	0.642519	1.39042	12.4844	13.2056	11.6912	3.44e-10	2.54653	up	--	--	uncharacterized protein LOC106394894 [Brassica napus]	--	--	--	--	--
BolC02g049230.2J	5.46409	3.52089	3.89169	24.7148	39.2277	21.2862	6.96e-19	2.54533	up	Biological Process: gravitropism (GO:0009630);; Biological Process: auxin-activated signaling pathway (GO:0009734);; Biological Process: auxin polar transport (GO:0009926);; Biological Process: root morphogenesis (GO:0010015);; Cellular Component: integral component of membrane (GO:0016021);; Biological Process: transmembrane transport (GO:0055085);;	K13947|0.0e+00|boe:106327550|K13947 auxin efflux carrier family protein | (RefSeq) auxin efflux carrier component 4	PREDICTED: auxin efflux carrier component 4 [Brassica oleracea var. oleracea]	Auxin efflux carrier component 4 OS=Arabidopsis thaliana OX=3702 GN=PIN4 PE=1 SV=1	Membrane transport protein	--	--	Inorganic ion transport and metabolism
BolC03g061780.2J	0.099877	0.182778	0.078454	1.17213	0.868207	1.24584	4.69e-08	2.54475	up	Molecular Function: asparagine synthase (glutamine-hydrolyzing) activity (GO:0004066);; Molecular Function: ATP binding (GO:0005524);; Biological Process: asparagine biosynthetic process (GO:0006529);; Biological Process: glutamine metabolic process (GO:0006541);;	K01953|0.0e+00|bna:106377194|K01953 asparagine synthase (glutamine-hydrolysing) [EC:6.3.5.4] | (RefSeq) asparagine synthetase [glutamine-hydrolyzing]-like isoform X1	unnamed protein product [Brassica oleracea]	Asparagine synthetase [glutamine-hydrolyzing] OS=Brassica oleracea OX=3712 PE=2 SV=2	Asparagine synthase	Amino acid transport and metabolism	Amino acid transport and metabolism	Amino acid transport and metabolism
BolC06g034180.2J	43.0755	68.8757	52.5908	368.6	474.679	241.424	3.27e-19	2.5421	up	--	--	PREDICTED: uncharacterized protein At4g22758-like [Brassica oleracea var. oleracea]	--	--	--	General function prediction only	Function unknown
BolC02g003000.2J	2.98533	4.08803	4.81611	27.134	27.7232	21.4552	1.07e-24	2.52947	up	Molecular Function: nucleotide binding (GO:0000166);; Biological Process: cellular amino acid metabolic process (GO:0006520);; Molecular Function: oxidoreductase activity, acting on the CH-NH2 group of donors, NAD or NADP as acceptor (GO:0016639);;	K00261|3.0e-240|boe:106321648|K00261 glutamate dehydrogenase (NAD(P)+) [EC:1.4.1.3] | (RefSeq) glutamate dehydrogenase 2-like	PREDICTED: glutamate dehydrogenase 2-like [Brassica oleracea var. oleracea]	Glutamate dehydrogenase 2 OS=Arabidopsis thaliana OX=3702 GN=GDH2 PE=1 SV=1	Glutamate/Leucine/Phenylalanine/Valine dehydrogenase	Amino acid transport and metabolism	Amino acid transport and metabolism	Amino acid transport and metabolism
BolC09g024180.2J	10.136	13.816	13.1966	89.6961	93.5497	55.1782	1.91e-22	2.52755	up	Molecular Function: ATP binding (GO:0005524);; Molecular Function: ATPase activity (GO:0016887);;	K12608|6.7e-159|bna:106416513|K12608 CCR4-NOT complex subunit CAF16 | (RefSeq) ABC transporter I family member 21	ABC transporter I family member 21 [Brassica napus]	ABC transporter I family member 21 OS=Arabidopsis thaliana OX=3702 GN=ABCI21 PE=2 SV=1	ABC transporter	Defense mechanisms	General function prediction only;; Transcription	Transcription
BolC02g021600.2J	0.493959	0.687091	1.268	5.24375	10.9589	4.45588	1.78e-08	2.52497	up	Cellular Component: integral component of membrane (GO:0016021);;	--	hypothetical protein F2Q70_00015313 [Brassica cretica]	--	--	--	--	--
BolC03g012290.2J	5.29589	16.0969	7.03757	107.406	62.0072	44.504	2.5e-10	2.52214	up	--	--	zinc finger protein ZAT12 [Brassica napus]	Zinc finger protein ZAT12 OS=Arabidopsis thaliana OX=3702 GN=ZAT12 PE=2 SV=1	C2H2-type zinc finger	--	General function prediction only	Transcription
BolC09g016560.2J	8.07439	7.39025	8.88054	52.7775	62.7598	37.8	2.89e-25	2.51883	up	Molecular Function: electron carrier activity (GO:0009055);; Molecular Function: protein disulfide oxidoreductase activity (GO:0015035);;	K17479|3.0e-204|boe:106319142|K17479 glutaredoxin domain-containing cysteine-rich protein 1 | (RefSeq) uncharacterized protein At3g28850	hypothetical protein F2Q70_00001419 [Brassica cretica]	Uncharacterized protein At5g39865 OS=Arabidopsis thaliana OX=3702 GN=At5g39865 PE=2 SV=1	Glutaredoxin	--	Posttranslational modification, protein turnover, chaperones	Posttranslational modification, protein turnover, chaperones
BolC04g035850.2J	0.506702	0.31875	0.535896	3.07844	3.81317	3.4482	1.02e-10	2.51713	up	Molecular Function: protein serine/threonine kinase activity (GO:0004674);; Molecular Function: ATP binding (GO:0005524);;	K20716|2.4e-26|bna:106350075|K20716 mitogen-activated protein kinase kinase kinase 17/18 | (RefSeq) mitogen-activated protein kinase kinase kinase 18-like	unnamed protein product [Brassica oleracea]	Mitogen-activated protein kinase kinase kinase 1 OS=Arabidopsis thaliana OX=3702 GN=MEKK1 PE=1 SV=2	Protein kinase domain	Signal transduction mechanisms	Signal transduction mechanisms	Function unknown
BolC02g031610.2J	16.0668	10.262	16.4329	108.09	106.89	60.6394	1.81e-18	2.50377	up	--	K23050|1.9e-175|boe:106322740|K23050 phenylcoumaran benzylic ether reductase [EC:1.3.1.-] | (RefSeq) isoflavone reductase homolog P3-like	PREDICTED: isoflavone reductase homolog P3-like [Brassica oleracea var. oleracea]	Isoflavone reductase homolog P3 OS=Arabidopsis thaliana OX=3702 GN=At1g75280 PE=2 SV=1	NmrA-like family	General function prediction only	--	Function unknown
BolC09g056670.2J	6.73266	4.05973	4.97783	31.5424	42.5073	25.9793	1.66e-19	2.49752	up	Molecular Function: DNA binding (GO:0003677);; Cellular Component: nucleus (GO:0005634);;	K09422|1.5e-180|boe:106313885|K09422 transcription factor MYB, plant | (RefSeq) transcription repressor MYB6-like	hypothetical protein F2Q70_00019542 [Brassica cretica]	Transcription factor MYB20 OS=Arabidopsis thaliana OX=3702 GN=MYB20 PE=2 SV=1	Myb-like DNA-binding domain	--	Transcription	Transcription
BolC05g024090.2J	0	0.297637	0.93125	9.09784	5.32449	3.95912	1.4e-05	2.49603	up	--	--	PREDICTED: uncharacterized protein LOC106315203 [Brassica oleracea var. oleracea]	--	--	--	General function prediction only	Replication, recombination and repair
BolC08g058490.2J	10.0291	9.06959	6.11509	62.5624	59.0281	38.1936	4.28e-19	2.49337	up	--	--	PREDICTED: uncharacterized protein LOC106310043 [Brassica oleracea var. oleracea]	--	Protein of unknown function (DUF1685)	--	General function prediction only	Function unknown
BolC05g000480.2J	1.47061	0.365303	1.13809	6.76764	10.7645	6.3276	1.89e-08	2.48818	up	Molecular Function: DNA binding (GO:0003677);; Cellular Component: nucleus (GO:0005634);;	K12133|7.0e-20|ppp:112280611|K12133 MYB-related transcription factor LHY | (RefSeq) uncharacterized protein LOC112280611	PREDICTED: protein REVEILLE 3 isoform X2 [Brassica oleracea var. oleracea]	Protein REVEILLE 3 OS=Arabidopsis thaliana OX=3702 GN=RVE3 PE=2 SV=1	Myb-like DNA-binding domain	--	Posttranslational modification, protein turnover, chaperones	Transcription
Brassica_oleracea_newGene_1307	0.279741	0	0.489575	4.30376	2.9711	2.29462	9.49e-06	2.4859	up	--	--	hypothetical protein F2Q69_00015300 [Brassica cretica]	--	--	--	--	--
BolC06g005310.2J	11.5388	15.1873	14.4011	91.3495	91.8681	65.7954	7.9e-30	2.48523	up	--	K06911|1.1e-183|bna:106405888|K06911 quercetin 2,3-dioxygenase [EC:1.13.11.24] | (RefSeq) pirin-like protein At1g50590	pirin-like protein At1g50590 [Brassica napus]	Pirin-like protein At1g50590 OS=Arabidopsis thaliana OX=3702 GN=At1g50590 PE=2 SV=1	Pirin C-terminal cupin domain	General function prediction only	--	Function unknown
BolC07g007340.2J	0.349367	0.347726	0.290501	8.46245	2.29264	1.98509	8.82e-06	2.48444	up	Molecular Function: oxygen transporter activity (GO:0005344);; Molecular Function: oxygen binding (GO:0019825);; Molecular Function: heme binding (GO:0020037);; Molecular Function: metal ion binding (GO:0046872);;	K11968|4.2e-65|dzi:111298175|K11968 ariadne-1 [EC:2.3.2.31] | (RefSeq) probable E3 ubiquitin-protein ligase ARI2 isoform X1	PREDICTED: non-symbiotic hemoglobin 1-like [Brassica oleracea var. oleracea]	Non-symbiotic hemoglobin 1 OS=Arabidopsis thaliana OX=3702 GN=AHB1 PE=1 SV=1	Globin	--	Energy production and conversion	Energy production and conversion
BolC02g031560.2J	14.8774	10.0918	9.72002	98.0971	62.025	56.3627	3.48e-21	2.4842	up	--	K23050|1.9e-175|boe:106322740|K23050 phenylcoumaran benzylic ether reductase [EC:1.3.1.-] | (RefSeq) isoflavone reductase homolog P3-like	PREDICTED: isoflavone reductase homolog P3-like [Brassica oleracea var. oleracea]	Isoflavone reductase homolog P3 OS=Arabidopsis thaliana OX=3702 GN=At1g75280 PE=2 SV=1	NmrA-like family	General function prediction only	--	Function unknown
BolC02g017940.2J	0.29739	0.185974	0.319315	2.78182	2.58972	1.76771	5.79e-08	2.47949	up	Cellular Component: integral component of membrane (GO:0016021);;	--	unnamed protein product [Brassica oleracea]	--	Domain of unknown function (DUF4408)	--	--	Function unknown
Brassica_oleracea_newGene_1930	0.778808	0.479201	0.445153	5.08712	3.17453	3.83759	7.29e-12	2.47673	up	Cellular Component: nucleus (GO:0005634);; Biological Process: regulation of transcription, DNA-templated (GO:0006355);; Molecular Function: sequence-specific DNA binding (GO:0043565);;	K09338|2.4e-26|mdm:103451874|K09338 homeobox-leucine zipper protein | (RefSeq) homeobox-leucine zipper protein HAT5	homeobox-leucine zipper protein ATHB-54 [Brassica napus]	Homeobox-leucine zipper protein ATHB-54 OS=Arabidopsis thaliana OX=3702 GN=ATHB-54 PE=2 SV=1	Homeodomain	--	Transcription	Transcription
BolC02g017690.2J	5.47668	3.60252	3.99477	42.5175	26.3131	18.9434	6.09e-13	2.47212	up	Molecular Function: calcium ion binding (GO:0005509);;	K24345|2.1e-70|bna:106399334|K24345 calcium-binding protein KIC and related proteins | (RefSeq) calcium-binding protein PBP1	BnaCnng16590D [Brassica napus]	Calcium-binding protein PBP1 OS=Arabidopsis thaliana OX=3702 GN=PBP1 PE=1 SV=1	EF-hand domain pair	--	Cytoskeleton;; Cell cycle control, cell division, chromosome partitioning	--
BolC04g022340.2J	0.659269	0.821796	0.444268	5.14546	5.15769	3.25441	1.3e-10	2.45284	up	Biological Process: response to reactive oxygen species (GO:0000302);; Molecular Function: molecular_function (GO:0003674);; Molecular Function: transcription factor activity, sequence-specific DNA binding (GO:0003700);; Biological Process: regulation of transcription, DNA-templated (GO:0006355);; Biological Process: response to stress (GO:0006950);; Biological Process: response to oxidative stre…	K13422|1.6e-12|nnu:104610347|K13422 transcription factor MYC2 | (RefSeq) transcription factor MYC2-like	Unknown [Brassica oleracea]	Transcription factor FER-LIKE IRON DEFICIENCY-INDUCED TRANSCRIPTION FACTOR OS=Arabidopsis thaliana OX=3702 GN=FIT PE=1 SV=1	Helix-loop-helix DNA-binding domain	--	--	Transcription
BolC03g045050.2J	6.12095	7.16989	4.99918	44.8358	39.1821	27.9607	6.94e-20	2.45217	up	Molecular Function: transcription factor activity, sequence-specific DNA binding (GO:0003700);;	K16241|1.1e-62|bna:106385812|K16241 transcription factor HY5 | (RefSeq) transcription factor HY5-like	PREDICTED: transcription factor HY5-like [Brassica oleracea var. oleracea]	Transcription factor HY5-like OS=Arabidopsis thaliana OX=3702 GN=HYH PE=1 SV=1	bZIP transcription factor	--	Transcription	Transcription
BolC09g003610.2J	1.41623	1.41045	2.79459	17.7195	8.31294	12.5719	9.91e-12	2.45143	up	Molecular Function: transferase activity, transferring glycosyl groups (GO:0016757);;	K20893|2.1e-117|pop:18104995|K20893 probable galacturonosyltransferase-like 1 [EC:2.4.1.-] | (RefSeq) probable galacturonosyltransferase-like 1	PREDICTED: probable galacturonosyltransferase-like 10 [Brassica oleracea var. oleracea]	Probable galacturonosyltransferase-like 10 OS=Arabidopsis thaliana OX=3702 GN=GATL10 PE=2 SV=1	Glycosyl transferase family 8	Cell wall/membrane/envelope biogenesis	--	Carbohydrate transport and metabolism
Brassica_oleracea_newGene_6559	6.81003	8.32011	5.03208	45.7252	43.2102	33.5203	1.16e-21	2.45048	up	#N/A	#N/A	#N/A	#N/A	#N/A	#N/A	#N/A	#N/A
BolC09g056270.2J	105.374	143.889	106.967	713.697	919.174	491.669	5.7e-21	2.43612	up	Molecular Function: oxidoreductase activity (GO:0016491);;	K08070|1.9e-195|brp:103846278|K08070 2-alkenal reductase [EC:1.3.1.74] | (RefSeq) NADP-dependent alkenal double bond reductase P2	NADP-dependent alkenal double bond reductase P2 [Brassica napus]	NADP-dependent alkenal double bond reductase P2 OS=Arabidopsis thaliana OX=3702 GN=P2 PE=2 SV=2	Zinc-binding dehydrogenase	Secondary metabolites biosynthesis, transport and catabolism;; General function prediction only	General function prediction only	Function unknown
Brassica_oleracea_newGene_1446	5.77427	4.6684	6.64727	39.4548	46.3735	22.6883	1.28e-17	2.4284	up	#N/A	#N/A	#N/A	#N/A	#N/A	#N/A	#N/A	#N/A
BolC08g000430.2J	1.39712	1.94823	1.59346	15.2047	7.23903	8.8787	3.05e-14	2.42496	up	Molecular Function: aspartic-type endopeptidase activity (GO:0004190);;	K22683|1.6e-13|sind:105173723|K22683 aspartyl protease family protein [EC:3.4.23.-] | (RefSeq) aspartyl protease family protein 2	basic 7S globulin-like [Brassica napus]	Probable aspartic proteinase GIP2 OS=Nicotiana benthamiana OX=4100 GN=GIP2 PE=1 SV=1	Xylanase inhibitor C-terminal	--	Posttranslational modification, protein turnover, chaperones	Posttranslational modification, protein turnover, chaperones
BolC05g001220.2J	0.371153	0.703476	0.250367	2.843	2.3776	3.45277	2.7e-12	2.42156	up	Molecular Function: ATP binding (GO:0005524);; Cellular Component: integral component of membrane (GO:0016021);; Molecular Function: ATPase activity (GO:0016887);; Molecular Function: ATPase activity, coupled to transmembrane movement of substances (GO:0042626);;	K05658|0.0e+00|boe:106343269|K05658 ATP-binding cassette, subfamily B (MDR/TAP), member 1 [EC:7.6.2.2] | (RefSeq) ABC transporter B family member 11	PREDICTED: ABC transporter B family member 11 [Brassica oleracea var. oleracea]	ABC transporter B family member 11 OS=Arabidopsis thaliana OX=3702 GN=ABCB11 PE=2 SV=1	ABC transporter transmembrane region	Defense mechanisms	Secondary metabolites biosynthesis, transport and catabolism	Secondary metabolites biosynthesis, transport and catabolism
BolC09g004660.2J	3.83645	0.842904	0.558627	17.4355	9.77824	16.8499	8.45e-07	2.42066	up	Cellular Component: cellular_component (GO:0005575);; Cellular Component: intracellular (GO:0005622);; Cellular Component: cell (GO:0005623);; Cellular Component: nucleus (GO:0005634);; Cellular Component: nucleoplasm (GO:0005654);; Biological Process: regulation of carbohydrate metabolic process (GO:0006109);; Biological Process: regulation of sulfur utilization (GO:0006792);; Biological Process…	K14152|2.3e-61|cpep:111783531|K14152 phosphoribosyl-ATP pyrophosphohydrolase / phosphoribosyl-AMP cyclohydrolase / histidinol dehydrogenase [EC:3.6.1.31 3.5.4.19 1.1.1.23] | (RefSeq) uncharacterized protein LOC111783531	PREDICTED: protein SULFUR DEFICIENCY-INDUCED 1 [Brassica oleracea var. oleracea]	Protein SULFUR DEFICIENCY-INDUCED 1 OS=Arabidopsis thaliana OX=3702 GN=SDI1 PE=2 SV=1	Tetratricopeptide repeat	General function prediction only	--	Function unknown
BolC06g008830.2J	0.1025	0.033798	0.129947	1.00334	0.675786	0.850243	3.17e-06	2.41767	up	Molecular Function: enzyme inhibitor activity (GO:0004857);; Cellular Component: extracellular region (GO:0005576);; Cellular Component: cell wall (GO:0005618);; Cellular Component: integral component of membrane (GO:0016021);; Molecular Function: pectinesterase activity (GO:0030599);; Biological Process: cell wall modification (GO:0042545);; Molecular Function: aspartyl esterase activity (GO:004…	K01051|4.9e-196|hbr:110634634|K01051 pectinesterase [EC:3.1.1.11] | (RefSeq) uncharacterized protein LOC110634634	PREDICTED: pectinesterase 1-like [Brassica oleracea var. oleracea]	Pectinesterase 1 OS=Arabidopsis thaliana OX=3702 GN=PME1 PE=1 SV=1	Pectinesterase	Carbohydrate transport and metabolism;; Lipid transport and metabolism	--	Carbohydrate transport and metabolism
BolC05g000470.2J	1.30576	1.50361	1.06551	9.14388	9.98811	7.93928	1.35e-09	2.41322	up	Molecular Function: DNA binding (GO:0003677);; Cellular Component: nucleus (GO:0005634);;	--	hypothetical protein F2Q68_00012683 [Brassica cretica]	Protein REVEILLE 3 OS=Arabidopsis thaliana OX=3702 GN=RVE3 PE=2 SV=1	--	--	Posttranslational modification, protein turnover, chaperones	Transcription
BolC07g024940.2J	1.50805	1.17617	0.978817	7.9237	8.05883	7.46204	8.75e-14	2.41297	up	Cellular Component: nucleus (GO:0005634);; Biological Process: response to cold (GO:0009409);; Biological Process: response to chitin (GO:0010200);; Biological Process: hyperosmotic salinity response (GO:0042538);; Molecular Function: sequence-specific DNA binding (GO:0043565);; Biological Process: negative regulation of transcription, DNA-templated (GO:0045892);;	--	PREDICTED: zinc finger protein AZF3 [Brassica oleracea var. oleracea]	Zinc finger protein AZF3 OS=Arabidopsis thaliana OX=3702 GN=AZF3 PE=1 SV=1	C2H2-type zinc finger	--	General function prediction only	Chromatin structure and dynamics
BolC06g027460.2J	0.703668	2.52064	1.42315	13.281	12.8096	7.7683	1.52e-08	2.40771	up	--	--	hypothetical protein BRARA_G02002 [Brassica rapa]	--	Protein of unknown function (DUF1677)	--	--	Function unknown
BolC04g042560.2J	41.3933	48.2875	48.525	226.555	387.491	198.805	6.05e-19	2.4051	up	Cellular Component: chloroplast stroma (GO:0009570);; Cellular Component: chloroplast envelope (GO:0009941);;	K19036|4.0e-94|boe:106318554|K19036 ATP-dependent RNA/DNA helicase IGHMBP2 [EC:3.6.4.12 3.6.4.13] | (RefSeq) DNA-binding protein SMUBP-2	PREDICTED: DNA-binding protein SMUBP-2 [Brassica oleracea var. oleracea]	Regulator of nonsense transcripts 1 homolog OS=Arabidopsis thaliana OX=3702 GN=UPF1 PE=1 SV=2	AAA domain	Replication, recombination and repair	Replication, recombination and repair	Replication, recombination and repair
Brassica_oleracea_newGene_229	5.54858	4.769	2.95079	38.4546	25.0552	19.4895	3.53e-13	2.40176	up	--	--	hypothetical protein BRARA_C02871 [Brassica rapa]	--	--	--	--	--
BolC08g051770.2J	32.0172	48.8274	37.4237	280.756	237.636	167.611	1.21e-21	2.39786	up	--	--	PREDICTED: uncharacterized protein LOC106310001 [Brassica oleracea var. oleracea]	--	--	--	--	--
BolC07g018190.2J	18.819	29.75	23.5508	168.442	163.555	96.0753	2.15e-17	2.39558	up	--	--	hypothetical protein F2Q69_00054199 [Brassica cretica]	--	--	--	--	--
Brassica_oleracea_newGene_4542	1.6872	2.5111	2.63216	14.442	18.5256	11.5212	1.21e-16	2.39169	up	#N/A	#N/A	#N/A	#N/A	#N/A	#N/A	#N/A	#N/A
BolC01g025970.2J	8.2701	14.2614	4.69998	50.5914	77.5488	41.7695	2.34e-11	2.38015	up	Molecular Function: ATP binding (GO:0005524);; Biological Process: pyruvate metabolic process (GO:0006090);; Molecular Function: kinase activity (GO:0016301);; Molecular Function: metal ion binding (GO:0046872);; Molecular Function: pyruvate, phosphate dikinase activity (GO:0050242);;	K01006|0.0e+00|bna:106380628|K01006 pyruvate, orthophosphate dikinase [EC:2.7.9.1] | (RefSeq) pyruvate, phosphate dikinase 1, chloroplastic	unnamed protein product [Brassica oleracea]	Pyruvate, phosphate dikinase 1, chloroplastic OS=Arabidopsis thaliana OX=3702 GN=PPDK PE=1 SV=2	PEP-utilising enzyme, PEP-binding domain	Carbohydrate transport and metabolism	--	Nucleotide transport and metabolism
BolC01g051780.2J	0.732214	1.11837	0.981706	7.96396	8.50038	3.85219	2.99e-08	2.37902	up	Cellular Component: integral component of membrane (GO:0016021);;	K19040|5.3e-80|bna:106434557|K19040 E3 ubiquitin-protein ligase ATL10/75/76/77/78 [EC:2.3.2.27] | (RefSeq) RING-H2 finger protein ATL72-like	RING-H2 finger protein ATL72-like [Brassica napus]	RING-H2 finger protein ATL72 OS=Arabidopsis thaliana OX=3702 GN=ATL72 PE=2 SV=1	Ring finger domain	--	Posttranslational modification, protein turnover, chaperones	Posttranslational modification, protein turnover, chaperones
BolC06g037580.2J	2.06596	4.19401	5.08995	23.3633	32.9098	16.6813	1.04e-10	2.37758	up	Cellular Component: cellular_component (GO:0005575);; Cellular Component: cell (GO:0005623);; Cellular Component: plasma membrane (GO:0005886);; Cellular Component: membrane (GO:0016020);; Cellular Component: cell part (GO:0044464);; Cellular Component: cell periphery (GO:0071944);;	--	uncharacterized protein At1g66480 [Brassica napus]	Uncharacterized protein At1g66480 OS=Arabidopsis thaliana OX=3702 GN=At1g66480 PE=2 SV=1	Domain of unknown function (DUF4228)	--	--	Function unknown
BolC05g041760.2J	3.05455	2.2579	2.17115	18.4483	16.0022	10.5512	1.94e-14	2.37141	up	Molecular Function: zinc ion binding (GO:0008270);;	--	B-box zinc finger protein 32-like [Brassica napus]	B-box zinc finger protein 32 OS=Arabidopsis thaliana OX=3702 GN=BBX32 PE=1 SV=1	--	--	--	Function unknown
BolC09g033860.2J	10.611	11.6631	8.77978	66.0147	67.6675	41.9254	1.57e-21	2.36979	up	Cellular Component: integral component of membrane (GO:0016021);;	K23051|2.0e-135|bna:106435073|K23051 NAD(P)H-quinone oxidoreductase subunit T, chloroplastic [EC:1.6.5.-] | (RefSeq) NAD(P)H-quinone oxidoreductase subunit T, chloroplastic	PREDICTED: NAD(P)H-quinone oxidoreductase subunit T, chloroplastic [Brassica oleracea var. oleracea]	NAD(P)H-quinone oxidoreductase subunit T, chloroplastic OS=Arabidopsis thaliana OX=3702 GN=ndhT PE=1 SV=1	DnaJ domain	Posttranslational modification, protein turnover, chaperones	Posttranslational modification, protein turnover, chaperones	Posttranslational modification, protein turnover, chaperones
BolC03g018470.2J	31.6804	17.2998	22.3138	141.464	163.118	104.143	1.03e-18	2.36969	up	Biological Process: response to acid chemical (GO:0001101);; Molecular Function: molecular_function (GO:0003674);; Molecular Function: catalytic activity (GO:0003824);; Molecular Function: glutathione transferase activity (GO:0004364);; Molecular Function: binding (GO:0005488);; Molecular Function: copper ion binding (GO:0005507);; Molecular Function: protein binding (GO:0005515);; Cellular Compo…	K00799|3.0e-119|boe:106328484|K00799 glutathione S-transferase [EC:2.5.1.18] | (RefSeq) glutathione S-transferase F10	PREDICTED: glutathione S-transferase F10 [Brassica oleracea var. oleracea]	Glutathione S-transferase F10 OS=Arabidopsis thaliana OX=3702 GN=GSTF10 PE=1 SV=3	Glutathione S-transferase, N-terminal domain	Posttranslational modification, protein turnover, chaperones	Posttranslational modification, protein turnover, chaperones	Posttranslational modification, protein turnover, chaperones
BolC03g069940.2J	18.353	20.7315	21.5581	107.779	167.264	76.342	2.41e-16	2.36527	up	Molecular Function: purine nucleoside transmembrane transporter activity (GO:0015211);; Cellular Component: integral component of membrane (GO:0016021);;	K00850|4.8e-45|cpap:110822059|K00850 6-phosphofructokinase 1 [EC:2.7.1.11] | (RefSeq) ATP-dependent 6-phosphofructokinase 6-like	hypothetical protein F2Q69_00008209 [Brassica cretica]	Purine permease 1 OS=Arabidopsis thaliana OX=3702 GN=PUP1 PE=1 SV=1	Purine nucleobase transmembrane transport	--	--	Function unknown
BolC05g004010.2J	2.92116	2.58924	1.65069	17.3223	14.6226	11.6426	9.41e-13	2.36014	up	--	K05765|1.4e-11|gra:105781290|K05765 cofilin | (RefSeq) uncharacterized LOC105781290	transcription factor bHLH153 isoform X1 [Brassica napus]	Transcription factor bHLH153 OS=Arabidopsis thaliana OX=3702 GN=BHLH153 PE=1 SV=1	--	--	--	Transcription
BolC05g053590.2J	58.0755	55.5264	52.1484	336.587	382.699	206.534	9.25e-22	2.35889	up	Molecular Function: ATP binding (GO:0005524);; Cellular Component: cytoplasm (GO:0005737);; Biological Process: cysteine biosynthetic process from serine (GO:0006535);; Molecular Function: serine O-acetyltransferase activity (GO:0009001);; Cellular Component: integral component of membrane (GO:0016021);; Molecular Function: ATPase activity (GO:0016887);; Molecular Function: ATPase activity, coupl…	K00640|2.2e-216|bna:106372558|K00640 serine O-acetyltransferase [EC:2.3.1.30] | (RefSeq) serine acetyltransferase 3, mitochondrial-like	PREDICTED: serine acetyltransferase 3, mitochondrial [Brassica oleracea var. oleracea]	Serine acetyltransferase 3, mitochondrial OS=Arabidopsis thaliana OX=3702 GN=SAT3 PE=1 SV=3	Serine acetyltransferase, N-terminal	Amino acid transport and metabolism	Amino acid transport and metabolism	Secondary metabolites biosynthesis, transport and catabolism
BolC02g017320.2J	0.946395	0.592583	0.589582	4.0878	3.75075	5.30913	1.46e-12	2.3542	up	Biological Process: lipid metabolic process (GO:0006629);; Molecular Function: lipase activity (GO:0016298);;	K00679|2.1e-43|cic:CICLE_v10027727mg|K00679 phospholipid:diacylglycerol acyltransferase [EC:2.3.1.158] | (RefSeq) hypothetical protein	PREDICTED: GDSL esterase/lipase At5g55050-like isoform X1 [Brassica oleracea var. oleracea]	GDSL esterase/lipase At5g55050 OS=Arabidopsis thaliana OX=3702 GN=At5g55050 PE=2 SV=1	GDSL-like Lipase/Acylhydrolase	Lipid transport and metabolism;; General function prediction only	--	Replication, recombination and repair
BolC06g042230.2J	40.3633	36.3202	40.6949	229.02	228.947	176.349	1.26e-35	2.35156	up	--	--	uncharacterized protein At4g22758 [Brassica rapa]	Uncharacterized protein At4g22758 OS=Arabidopsis thaliana OX=3702 GN=At4g22758 PE=2 SV=1	--	--	General function prediction only	Function unknown
BolC07g043380.2J	0.321909	0.416705	0.478691	2.43204	3.65326	2.10974	5.78e-09	2.35151	up	Molecular Function: N,N-dimethylaniline monooxygenase activity (GO:0004499);; Molecular Function: flavin adenine dinucleotide binding (GO:0050660);; Molecular Function: NADP binding (GO:0050661);;	K22324|5.2e-102|eus:EUTSA_v10023453mg|K22324 aliphatic glucosinolate S-oxygenase [EC:1.14.13.237] | (RefSeq) hypothetical protein	unnamed protein product [Brassica oleracea]	Flavin-containing monooxygenase FMO GS-OX-like 8 OS=Arabidopsis thaliana OX=3702 GN=At5g61290 PE=1 SV=1	Flavin-binding monooxygenase-like	Inorganic ion transport and metabolism	Secondary metabolites biosynthesis, transport and catabolism	Secondary metabolites biosynthesis, transport and catabolism
BolC03g004170.2J	13.0687	24.3049	23.5045	135.871	134.935	82.9031	1.54e-15	2.35106	up	Molecular Function: DNA binding (GO:0003677);; Cellular Component: nucleus (GO:0005634);; Biological Process: regulation of transcription, DNA-templated (GO:0006355);;	K00521|5.1e-42|cmos:111447866|K00521 ferric-chelate reductase [EC:1.16.1.7] | (RefSeq) ferric reduction oxidase 7, chloroplastic-like	unnamed protein product, partial [Brassica oleracea]	Protein ATAF2 OS=Arabidopsis thaliana OX=3702 GN=NAC081 PE=1 SV=1	No apical meristem (NAM) protein	--	--	Transcription
BolC01g022240.2J	0.609883	0.599772	0.272745	2.65791	4.42923	2.51099	1.08e-09	2.35028	up	Molecular Function: protein serine/threonine kinase activity (GO:0004674);; Molecular Function: ATP binding (GO:0005524);; Cellular Component: plasmodesma (GO:0009506);; Cellular Component: integral component of membrane (GO:0016021);; Molecular Function: ubiquitin protein ligase binding (GO:0031625);; Biological Process: recognition of pollen (GO:0048544);;	K24104|8.0e-28|thj:104799061|K24104 GPN-loop GTPase | (RefSeq) LOW QUALITY PROTEIN: uncharacterized protein LOC104799061	G-type lectin S-receptor-like serine/threonine-protein kinase SD1-1 [Brassica napus]	G-type lectin S-receptor-like serine/threonine-protein kinase SD1-1 OS=Arabidopsis thaliana OX=3702 GN=SD11 PE=1 SV=1	S-locus glycoprotein domain	0	--	Signal transduction mechanisms
BolC08g022430.2J	28.3793	26.4668	27.0026	172.513	175.607	105.364	2.12e-22	2.34875	up	Molecular Function: electron carrier activity (GO:0009055);; Cellular Component: chloroplast (GO:0009507);; Molecular Function: metal ion binding (GO:0046872);; Molecular Function: 2 iron, 2 sulfur cluster binding (GO:0051537);;	K02639|3.1e-78|boe:106312449|K02639 ferredoxin | (RefSeq) ferredoxin-1, chloroplastic	PREDICTED: ferredoxin-1, chloroplastic [Brassica oleracea var. oleracea]	Ferredoxin-1, chloroplastic OS=Arabidopsis thaliana OX=3702 GN=FD1 PE=1 SV=1	2Fe-2S iron-sulfur cluster binding domain	Energy production and conversion	--	Energy production and conversion
BolC08g034210.2J	3.07161	3.14192	2.28061	16.6024	15.0943	15.2159	3.28e-26	2.34638	up	Molecular Function: DNA binding (GO:0003677);; Cellular Component: nucleus (GO:0005634);;	K09422|9.0e-156|boe:106307571|K09422 transcription factor MYB, plant | (RefSeq) transcription factor MYB44-like	BnaC08g48630D [Brassica napus]	Transcription factor MYB77 OS=Arabidopsis thaliana OX=3702 GN=MYB77 PE=1 SV=1	Myb-like DNA-binding domain	--	Transcription	--
BolC02g054060.2J	6.11866	9.73399	5.99836	42.8275	48.1092	31.415	3.97e-19	2.34288	up	Molecular Function: monooxygenase activity (GO:0004497);; Molecular Function: iron ion binding (GO:0005506);; Molecular Function: oxidoreductase activity, acting on paired donors, with incorporation or reduction of molecular oxygen (GO:0016705);; Molecular Function: heme binding (GO:0020037);;	K13260|2.6e-283|boe:106324700|K13260 isoflavone/4'-methoxyisoflavone 2'-hydroxylase [EC:1.14.14.90 1.14.14.89] | (RefSeq) cytochrome P450 81D11-like	unnamed protein product [Brassica oleracea]	Cytochrome P450 81D11 OS=Arabidopsis thaliana OX=3702 GN=CYP81D11 PE=2 SV=1	Cytochrome P450	Secondary metabolites biosynthesis, transport and catabolism;; Defense mechanisms	Secondary metabolites biosynthesis, transport and catabolism	Secondary metabolites biosynthesis, transport and catabolism
BolC07g041550.2J	246.443	118.028	157.079	1372.36	843.289	788.562	2.08e-15	2.34073	up	Biological Process: cellular oxidant detoxification (GO:0098869);;	--	PREDICTED: uncharacterized protein LOC106304168 [Brassica oleracea var. oleracea]	Protein RESPONSE TO LOW SULFUR 2 OS=Arabidopsis thaliana OX=3702 GN=LSU2 PE=1 SV=1	--	--	--	Function unknown
BolC06g045090.2J	6.21713	4.67498	5.37757	29.0499	34.4201	24.2022	9.11e-29	2.33599	up	Molecular Function: protein kinase activity (GO:0004672);; Molecular Function: ATP binding (GO:0005524);;	K04424|1.7e-191|eus:EUTSA_v10012636mg|K04424 sterile alpha motif and leucine zipper containing kinase AZK [EC:2.7.11.25] | (RefSeq) hypothetical protein	unnamed protein product, partial [Brassica oleracea]	Probable serine/threonine-protein kinase SIS8 OS=Arabidopsis thaliana OX=3702 GN=SIS8 PE=1 SV=1	Protein of unknown function (DUF1295)	General function prediction only	Signal transduction mechanisms	Signal transduction mechanisms
BolC04g004700.2J	1.71182	0.635641	1.14538	6.98954	11.3115	5.01254	2.1e-08	2.33329	up	Molecular Function: protein dimerization activity (GO:0046983);;	K12126|7.0e-08|smo:SELMODRAFT_114141|K12126 phytochrome-interacting factor 3 | (RefSeq) PIF3; hypothetical protein	PREDICTED: transcription factor bHLH129 [Brassica oleracea var. oleracea]	Transcription factor bHLH129 OS=Arabidopsis thaliana OX=3702 GN=BHLH129 PE=3 SV=2	Helix-loop-helix DNA-binding domain	--	--	Transcription
BolC04g068550.2J	2.9876	2.9668	2.50936	17.6024	18.6835	11.445	7.29e-16	2.32248	up	Cellular Component: integral component of membrane (GO:0016021);;	K15115|4.4e-82|bna:106394355|K15115 solute carrier family 25 (mitochondrial folate transporter), member 32 | (RefSeq) nicotinamide adenine dinucleotide transporter 1, chloroplastic isoform X1	BnaC04g51250D [Brassica napus]	Nicotinamide adenine dinucleotide transporter 1, chloroplastic OS=Arabidopsis thaliana OX=3702 GN=NDT1 PE=1 SV=2	Mitochondrial carrier protein	--	Energy production and conversion	Energy production and conversion
BolC03g015010.2J	132.12	141.372	129.17	743.579	959.93	495.129	8.84e-20	2.32042	up	--	--	PREDICTED: uncharacterized protein LOC106331516 [Brassica oleracea var. oleracea]	--	--	--	--	--
BolC03g042240.2J	4.14857	2.34765	2.72252	17.3417	17.0489	15.8376	3.01e-21	2.31523	up	Molecular Function: DNA binding (GO:0003677);; Cellular Component: nucleus (GO:0005634);;	K14491|9.0e-11|thj:104813542|K14491 two-component response regulator ARR-B family | (RefSeq) two-component response regulator ARR18-like	hypothetical protein F2Q70_00009909 [Brassica cretica]	Myb family transcription factor PHL6 OS=Arabidopsis thaliana OX=3702 GN=PHL6 PE=2 SV=1	MYB-CC type transfactor, LHEQLE motif	--	--	Transcription
BolC05g050920.2J	0	0.241888	0	2.15423	0.911349	1.56148	0.000175819	2.31517	up	Molecular Function: carbohydrate binding (GO:0030246);;	K11303|2.7e-11|bna:111214374|K11303 histone acetyltransferase 1 [EC:2.3.1.48] | (RefSeq) histone acetyltransferase type B catalytic subunit-like	unnamed protein product [Brassica oleracea]	Lectin-like protein At3g16530 OS=Arabidopsis thaliana OX=3702 GN=At3g16530 PE=1 SV=1	Legume lectin domain	Secondary metabolites biosynthesis, transport and catabolism	--	Signal transduction mechanisms
BolC07g058800.2J	0.915691	0.310234	1.29062	9.51148	6.15167	4.85904	3.09e-06	2.31233	up	--	--	uncharacterized protein LOC106411030 [Brassica napus]	--	--	--	--	Function unknown
Brassica_oleracea_newGene_3645	0.289021	0.455213	0.389425	3.73057	2.65935	1.48152	1.24e-07	2.30776	up	Molecular Function: iron ion binding (GO:0005506);; Molecular Function: oxidoreductase activity, acting on paired donors, with incorporation or reduction of molecular oxygen (GO:0016705);; Molecular Function: heme binding (GO:0020037);;	K20617|4.1e-61|boe:106298990|K20617 cytochrome P450 family 71 subfamily A | (RefSeq) cytochrome P450 71B5	unnamed protein product [Brassica oleracea]	Cytochrome P450 71B17 OS=Arabidopsis thaliana OX=3702 GN=CYP71B17 PE=3 SV=1	Cytochrome P450	--	Secondary metabolites biosynthesis, transport and catabolism	Secondary metabolites biosynthesis, transport and catabolism
BolC02g026870.2J	1.03792	0.61809	0.615355	4.5285	4.78405	4.11205	4.33e-12	2.30656	up	Molecular Function: DNA binding (GO:0003677);; Cellular Component: nucleus (GO:0005634);; Molecular Function: zinc ion binding (GO:0008270);;	K02985|1.2e-51|boe:106297589|K02985 small subunit ribosomal protein S3e | (RefSeq) probable serine/threonine-protein kinase At1g09600	hypothetical protein F2Q70_00015810 [Brassica cretica]	Transcription factor KUA1 OS=Arabidopsis thaliana OX=3702 GN=KUA1 PE=1 SV=1	Myb-like DNA-binding domain	--	--	Transcription
BolC03g078470.2J	1.9349	1.34703	1.00093	9.52095	8.17411	6.50575	4.65e-14	2.29387	up	Molecular Function: protein binding (GO:0005515);; Cellular Component: cellular_component (GO:0005575);; Cellular Component: intracellular (GO:0005622);; Cellular Component: cell (GO:0005623);; Cellular Component: cytoplasm (GO:0005737);; Cellular Component: cytosol (GO:0005829);; Cellular Component: cytoskeleton (GO:0005856);; Cellular Component: microtubule associated complex (GO:0005875);; Cel…	--	protein IQ-DOMAIN 14-like [Brassica napus]	Protein IQ-DOMAIN 20 OS=Arabidopsis thaliana OX=3702 GN=IQD20 PE=1 SV=1	Protein of unknown function (DUF4005)	--	--	Function unknown
Brassica_oleracea_newGene_3799	1.65718	5.71648	2.51196	23.0748	25.4261	13.1421	1.58e-08	2.28849	up	Molecular Function: GTPase activator activity (GO:0005096);; Cellular Component: integral component of membrane (GO:0016021);; Molecular Function: metal ion binding (GO:0046872);; Biological Process: transmembrane transport (GO:0055085);;	K12486|6.2e-134|bna:106431883|K12486 stromal membrane-associated protein | (RefSeq) probable ADP-ribosylation factor GTPase-activating protein AGD15	unnamed protein product [Brassica oleracea]	Probable ADP-ribosylation factor GTPase-activating protein AGD15 OS=Arabidopsis thaliana OX=3702 GN=AGD15 PE=2 SV=1	Putative GTPase activating protein for Arf	--	Signal transduction mechanisms	Intracellular trafficking, secretion, and vesicular transport
BolC08g020930.2J	1.88821	14.3768	7.93087	99.117	140.329	64.965	0.000138481	2.28686	up	Molecular Function: FMN binding (GO:0010181);; Molecular Function: oxidoreductase activity (GO:0016491);;	K05894|7.1e-184|bna:106345679|K05894 12-oxophytodienoic acid reductase [EC:1.3.1.42] | (RefSeq) LOW QUALITY PROTEIN: putative 12-oxophytodienoate reductase-like protein 1	LOW QUALITY PROTEIN: putative 12-oxophytodienoate reductase-like protein 1 [Brassica napus]	Putative 12-oxophytodienoate reductase-like protein 1 OS=Arabidopsis thaliana OX=3702 GN=At1g09400 PE=2 SV=2	NADH:flavin oxidoreductase / NADH oxidase family	Energy production and conversion	Energy production and conversion;; General function prediction only	Energy production and conversion
BolC03g016800.2J	0.06485	0.287856	0.193931	1.80848	1.40566	1.41836	6e-06	2.28373	up	Biological Process: reproduction (GO:0000003);; Cellular Component: ubiquitin ligase complex (GO:0000151);; Cellular Component: nuclear ubiquitin ligase complex (GO:0000152);; Biological Process: developmental process involved in reproduction (GO:0003006);; Molecular Function: molecular_function (GO:0003674);; Molecular Function: catalytic activity (GO:0003824);; Molecular Function: ubiquitin-pro…	K10143|1.3e-196|boe:106334170|K10143 E3 ubiquitin-protein ligase RFWD2 [EC:2.3.2.27] | (RefSeq) WD repeat-containing protein RUP1	unnamed protein product [Brassica oleracea]	WD repeat-containing protein RUP1 OS=Arabidopsis thaliana OX=3702 GN=RUP1 PE=1 SV=1	WD domain, G-beta repeat	--	--	Function unknown
BolC02g004240.2J	1.89474	0.788785	1.08214	8.21711	7.75894	5.7774	1.51e-11	2.28277	up	Molecular Function: protein serine/threonine kinase activity (GO:0004674);; Molecular Function: ATP binding (GO:0005524);;	K01534|4.0e-87|var:108330779|K01534 Zn2+/Cd2+-exporting ATPase [EC:7.2.2.12 7.2.2.21] | (RefSeq) cadmium/zinc-transporting ATPase HMA3-like	receptor-like cytosolic serine/threonine-protein kinase RBK1 isoform X1 [Brassica napus]	Receptor-like cytosolic serine/threonine-protein kinase RBK1 OS=Arabidopsis thaliana OX=3702 GN=RBK1 PE=1 SV=1	Protein kinase domain	Cell wall/membrane/envelope biogenesis	Signal transduction mechanisms	Signal transduction mechanisms
BolC05g017160.2J	3.44884	2.6907	1.31689	15.5112	17.9079	12.2579	2.97e-09	2.28205	up	Molecular Function: DNA binding (GO:0003677);;	K15397|1.1e-16|cpep:111776416|K15397 3-ketoacyl-CoA synthase [EC:2.3.1.199] | (RefSeq) 3-ketoacyl-CoA synthase 17-like	protein RADIALIS-like 5 [Brassica napus]	Protein RADIALIS-like 5 OS=Arabidopsis thaliana OX=3702 GN=RL5 PE=3 SV=1	--	--	Posttranslational modification, protein turnover, chaperones	Transcription
BolC01g008790.2J	1.41164	1.74729	1.78894	8.79123	9.11826	8.70755	3.33e-18	2.27727	up	Molecular Function: hydrolase activity, hydrolyzing O-glycosyl compounds (GO:0004553);; Cellular Component: cell wall (GO:0005618);; Biological Process: xyloglucan metabolic process (GO:0010411);; Molecular Function: xyloglucan:xyloglucosyl transferase activity (GO:0016762);; Biological Process: cell wall biogenesis (GO:0042546);; Cellular Component: apoplast (GO:0048046);; Biological Process: ce…	K08235|7.4e-166|bna:106390181|K08235 xyloglucan:xyloglucosyl transferase [EC:2.4.1.207] | (RefSeq) xyloglucan endotransglucosylase/hydrolase protein 24	xyloglucan endotransglucosylase/hydrolase protein 24 [Brassica napus]	Xyloglucan endotransglucosylase/hydrolase protein 24 OS=Arabidopsis thaliana OX=3702 GN=XTH24 PE=1 SV=2	Glycosyl hydrolases family 16	Carbohydrate transport and metabolism	--	Carbohydrate transport and metabolism
BolC02g035230.2J	13.2942	14.9699	13.8947	72.3061	87.7028	57.7317	7.01e-27	2.27584	up	Cellular Component: integral component of membrane (GO:0016021);; Molecular Function: transmembrane transporter activity (GO:0022857);;	K08202|3.8e-59|vvi:100265876|K08202 MFS transporter, OCT family, solute carrier family 22 (organic cation transporter), member 4/5 | (RefSeq) organic cation/carnitine transporter 4	unnamed protein product [Brassica oleracea]	Organic cation/carnitine transporter 5 OS=Arabidopsis thaliana OX=3702 GN=OCT5 PE=2 SV=1	Sugar (and other) transporter	Carbohydrate transport and metabolism	General function prediction only	Function unknown
BolC04g068310.2J	1.13684	1.71731	1.64893	7.10007	13.0932	5.45414	3.34e-11	2.27541	up	Molecular Function: ATP binding (GO:0005524);; Cellular Component: integral component of membrane (GO:0016021);; Molecular Function: ATPase activity (GO:0016887);; Molecular Function: ATPase activity, coupled to transmembrane movement of substances (GO:0042626);;	K05658|0.0e+00|boe:106342610|K05658 ATP-binding cassette, subfamily B (MDR/TAP), member 1 [EC:7.6.2.2] | (RefSeq) ABC transporter B family member 4-like	unnamed protein product [Brassica oleracea]	ABC transporter B family member 4 OS=Arabidopsis thaliana OX=3702 GN=ABCB4 PE=1 SV=1	ABC transporter transmembrane region	Defense mechanisms	Secondary metabolites biosynthesis, transport and catabolism	Secondary metabolites biosynthesis, transport and catabolism
BolC04g063460.2J	0.12573	0	0	1.19398	0.670146	0.540099	0.000247039	2.27372	up	Cellular Component: integral component of membrane (GO:0016021);;	K15015|1.3e-291|bna:106402868|K15015 solute carrier family 32 (vesicular inhibitory amino acid transporter) | (RefSeq) amino acid transporter AVT1C-like	unnamed protein product [Brassica oleracea]	Amino acid transporter AVT1C OS=Arabidopsis thaliana OX=3702 GN=AVT1C PE=1 SV=1	Transmembrane amino acid transporter protein	--	Amino acid transport and metabolism	Amino acid transport and metabolism
BolC05g052490.2J	4.27871	2.46388	2.51987	19.6237	19.2769	12.6592	8.29e-13	2.26876	up	Molecular Function: molecular_function (GO:0003674);; Molecular Function: binding (GO:0005488);; Molecular Function: protein binding (GO:0005515);; Molecular Function: chaperone binding (GO:0051087);;	K09506|9.1e-07|cic:CICLE_v10019373mg|K09506 DnaJ homolog subfamily A member 5 | (RefSeq) hypothetical protein	J domain-containing protein APJ1-like [Brassica napus]	DnaJ protein P58IPK homolog OS=Arabidopsis thaliana OX=3702 GN=P58IPK PE=1 SV=1	DnaJ domain	--	Posttranslational modification, protein turnover, chaperones	Posttranslational modification, protein turnover, chaperones
BolC08g034670.2J	9.65513	8.56013	11.2016	47.8419	70.0836	40.0737	6.53e-16	2.2625	up	--	--	3-oxoacyl-[acyl-carrier-protein] reductase FabG [Brassica rapa]	--	short chain dehydrogenase	Lipid transport and metabolism;; Secondary metabolites biosynthesis, transport and catabolism;; General function prediction only	Lipid transport and metabolism	Secondary metabolites biosynthesis, transport and catabolism
BolC03g002140.2J	0.062581	1.06761	0.315555	12.8764	16.382	6.19589	0.000322892	2.26182	up	Molecular Function: nicotianamine synthase activity (GO:0030410);; Biological Process: nicotianamine biosynthetic process (GO:0030418);;	K05953|1.7e-182|bna:106385040|K05953 nicotianamine synthase [EC:2.5.1.43] | (RefSeq) nicotianamine synthase 1-like	hypothetical protein F2Q68_00000127 [Brassica cretica]	Nicotianamine synthase 1 OS=Arabidopsis thaliana OX=3702 GN=NAS1 PE=2 SV=1	Nicotianamine synthase protein	--	--	Function unknown
BolC03g082050.2J	1.88894	1.4159	1.49108	8.19436	11.1715	6.55321	7.47e-15	2.26158	up	--	--	unnamed protein product [Brassica oleracea]	--	--	--	--	--
BolC07g037660.2J	1.02396	1.84012	1.41852	8.21178	15.1221	3.90842	1.78e-07	2.26138	up	Biological Process: regulation of transcription, DNA-templated (GO:0006355);; Molecular Function: protein dimerization activity (GO:0046983);;	K18878|8.4e-32|cann:107866053|K18878 BHLH transcription factor Upa20 | (RefSeq) Upa20; transcription factor bHLH137-like	transcription factor bHLH78-like [Brassica napus]	Transcription factor bHLH78 OS=Arabidopsis thaliana OX=3702 GN=BHLH78 PE=1 SV=1	Helix-loop-helix DNA-binding domain	--	--	Transcription
BolC08g040100.2J	12.8365	8.45782	13.3094	62.4918	58.5936	57.1117	2.17e-26	2.26122	up	Cellular Component: integral component of membrane (GO:0016021);;	K14207|3.3e-104|egu:105060295|K14207 solute carrier family 38 (sodium-coupled neutral amino acid transporter), member 2 | (RefSeq) probable sodium-coupled neutral amino acid transporter 6	unnamed protein product [Brassica oleracea]	Amino acid transporter AVT6C OS=Arabidopsis thaliana OX=3702 GN=AVT6C PE=2 SV=1	Transmembrane amino acid transporter protein	--	Amino acid transport and metabolism	Amino acid transport and metabolism
Brassica_oleracea_newGene_6544	0.462324	1.98355	0.984459	9.68101	9.37121	5.30432	1.55e-06	2.26044	up	#N/A	#N/A	#N/A	#N/A	#N/A	#N/A	#N/A	#N/A
BolC05g021130.2J	0	0.625802	0.39627	7.44881	2.41173	3.13777	0.000148026	2.2556	up	Molecular Function: DNA binding (GO:0003677);; Molecular Function: transcription factor activity, sequence-specific DNA binding (GO:0003700);; Cellular Component: nucleus (GO:0005634);;	K09286|1.3e-17|thj:104821249|K09286 EREBP-like factor | (RefSeq) ethylene-responsive transcription factor ERF010	PREDICTED: ethylene-responsive transcription factor ERF019 [Brassica oleracea var. oleracea]	Ethylene-responsive transcription factor ERF019 OS=Arabidopsis thaliana OX=3702 GN=ERF019 PE=2 SV=1	AP2 domain	--	--	Transcription
BolC02g016690.2J	11.3698	7.5201	8.75011	46.1857	57.9662	38.2495	1.73e-21	2.25418	up	Cellular Component: integral component of membrane (GO:0016021);; Biological Process: transmembrane transport (GO:0055085);;	--	hypothetical protein F2Q69_00019504 [Brassica cretica]	Oligopeptide transporter 1 OS=Arabidopsis thaliana OX=3702 GN=OPT1 PE=2 SV=1	OPT oligopeptide transporter protein	--	Signal transduction mechanisms	Signal transduction mechanisms
BolC09g047720.2J	1.96533	2.54103	1.70128	10.702	13.2394	9.32661	3.7e-15	2.24982	up	Molecular Function: DNA binding (GO:0003677);; Cellular Component: nucleus (GO:0005634);;	K08869|1.4e-31|cre:CHLREDRAFT_165812|K08869 aarF domain-containing kinase | (RefSeq) predicted protein	unnamed protein product [Brassica oleracea]	Transcription factor DIVARICATA OS=Antirrhinum majus OX=4151 GN=DIVARICATA PE=2 SV=1	Myb-like DNA-binding domain	--	Posttranslational modification, protein turnover, chaperones	Transcription
BolC08g031630.2J	0.290361	0.082523	0.114605	0.848427	1.71968	1.16559	1.09e-05	2.24765	up	Cellular Component: microtubule (GO:0005874);; Molecular Function: microtubule binding (GO:0008017);;	--	hypothetical protein DY000_02055409 [Brassica cretica]	TORTIFOLIA1-like protein 4 OS=Arabidopsis thaliana OX=3702 GN=TOR1L4 PE=2 SV=1	HEAT repeats	--	--	Function unknown
BolC02g033490.2J	0.035963	0.356477	0.204844	1.42384	2.37318	1.20609	2.92e-05	2.24736	up	Molecular Function: catalytic activity (GO:0003824);;	K23618|1.9e-157|dosa:Os09t0555800-00|K23618 acyl-activating enzyme 11/12 [EC:6.2.1.2 6.2.1.-] | (RefSeq) Os09g0555800; Similar to AMP-binding protein (Adenosine monophosphate binding protein 6 AMPBP6).	PREDICTED: probable acyl-activating enzyme 4 [Brassica oleracea var. oleracea]	Probable acyl-activating enzyme 4 OS=Arabidopsis thaliana OX=3702 GN=AEE4 PE=2 SV=1	AMP-binding enzyme	Lipid transport and metabolism;; Secondary metabolites biosynthesis, transport and catabolism	Lipid transport and metabolism	Lipid transport and metabolism
BolC09g022410.2J	10.3613	13.175	14.4853	59.6885	83.7539	53.4287	2.86e-19	2.24489	up	Molecular Function: sulfotransferase activity (GO:0008146);;	K22312|5.3e-86|rcu:8279466|K22312 hydroxyjasmonate sulfotransferase [EC:2.8.2.39] | (RefSeq) cytosolic sulfotransferase 15	PREDICTED: cytosolic sulfotransferase 11-like [Brassica oleracea var. oleracea]	Cytosolic sulfotransferase 11 OS=Arabidopsis thaliana OX=3702 GN=SOT11 PE=2 SV=1	Sulfotransferase domain	--	General function prediction only	Translation, ribosomal structure and biogenesis
BolC04g056010.2J	23.445	44.8036	32.3628	220.672	211.08	111.913	6.58e-13	2.24149	up	Molecular Function: protein binding (GO:0005515);;	K00799|7.1e-123|bna:106446969|K00799 glutathione S-transferase [EC:2.5.1.18] | (RefSeq) glutathione S-transferase U4	glutathione S-transferase U4 [Brassica napus]	Glutathione S-transferase U4 OS=Arabidopsis thaliana OX=3702 GN=GSTU4 PE=1 SV=1	Glutathione S-transferase, N-terminal domain	Posttranslational modification, protein turnover, chaperones	Posttranslational modification, protein turnover, chaperones	Posttranslational modification, protein turnover, chaperones
BolC08g018920.2J	6.36433	3.8221	5.95038	24.2975	39.7504	22.1327	1.04e-13	2.23825	up	Cellular Component: integral component of membrane (GO:0016021);;	K21435|2.1e-06|vra:106756904|K21435 ankyrin repeat domain-containing protein 6 | (RefSeq) ankyrin repeat-containing protein ITN1-like	PREDICTED: uncharacterized protein LOC106309889 [Brassica oleracea var. oleracea]	Ankyrin repeat-containing protein BDA1 OS=Arabidopsis thaliana OX=3702 GN=BAD1 PE=1 SV=1	Domain of unknown function	--	General function prediction only	Function unknown
BolC05g002730.2J	2.12797	2.98789	2.23801	11.8116	19.6211	8.78081	1.31e-11	2.23785	up	Cellular Component: integral component of membrane (GO:0016021);;	--	PREDICTED: probable folate-biopterin transporter 8, chloroplastic [Brassica oleracea var. oleracea]	Probable folate-biopterin transporter 8, chloroplastic OS=Arabidopsis thaliana OX=3702 GN=At1g04570 PE=2 SV=1	BT1 family	Carbohydrate transport and metabolism	--	Function unknown
BolC05g060880.2J	22.8424	37.0057	30.0098	161.244	172.386	124.126	5.76e-21	2.23296	up	Cellular Component: nucleus (GO:0005634);; Biological Process: regulation of transcription, DNA-templated (GO:0006355);; Biological Process: auxin-activated signaling pathway (GO:0009734);;	K14484|4.3e-127|bna:106427417|K14484 auxin-responsive protein IAA | (RefSeq) auxin-responsive protein IAA16	hypothetical protein F2Q70_00037731 [Brassica cretica]	Auxin-responsive protein IAA16 OS=Arabidopsis thaliana OX=3702 GN=IAA16 PE=1 SV=1	AUX/IAA family	--	--	Transcription
BolC03g060140.2J	15.407	21.9736	18.7222	84.0811	134.753	71.2417	9.08e-16	2.22441	up	Molecular Function: enzyme inhibitor activity (GO:0004857);; Cellular Component: integral component of membrane (GO:0016021);; Molecular Function: pectinesterase activity (GO:0030599);; Biological Process: cell wall modification (GO:0042545);; Molecular Function: aspartyl esterase activity (GO:0045330);; Biological Process: pectin catabolic process (GO:0045490);;	K01051|1.2e-138|zju:107405035|K01051 pectinesterase [EC:3.1.1.11] | (RefSeq) pectinesterase-like	probable pectinesterase/pectinesterase inhibitor 34 [Brassica napus]	Probable pectinesterase/pectinesterase inhibitor 34 OS=Arabidopsis thaliana OX=3702 GN=PME34 PE=2 SV=1	Pectinesterase	Carbohydrate transport and metabolism;; Lipid transport and metabolism	--	Carbohydrate transport and metabolism
BolC02g025320.2J	1.63857	4.68426	2.04394	15.5542	22.1194	12.5409	6.23e-08	2.22384	up	--	--	BnaCnng75740D [Brassica napus]	Protein SOB FIVE-LIKE 2 OS=Arabidopsis thaliana OX=3702 GN=SOFL2 PE=1 SV=1	--	--	--	--
BolC07g054920.2J	1.81683	2.00386	1.3871	12.6396	12.2075	8.44264	2.75e-07	2.22359	up	--	--	PREDICTED: uncharacterized protein LOC106303910 [Brassica oleracea var. oleracea]	--	--	--	--	--
BolC01g025950.2J	3.43527	5.64542	3.29604	20.1544	31.0079	15.8936	3.32e-11	2.22185	up	--	K01006|5.9e-39|bna:106380628|K01006 pyruvate, orthophosphate dikinase [EC:2.7.9.1] | (RefSeq) pyruvate, phosphate dikinase 1, chloroplastic	unnamed protein product [Brassica oleracea]	Pyruvate, phosphate dikinase 1, chloroplastic OS=Arabidopsis thaliana OX=3702 GN=PPDK PE=1 SV=2	--	--	--	--
BolC09g022440.2J	0.226515	0.286664	0.129602	1.52195	1.81521	1.22046	2.95e-06	2.21983	up	Molecular Function: sulfotransferase activity (GO:0008146);;	K22312|3.0e-82|rcu:8279466|K22312 hydroxyjasmonate sulfotransferase [EC:2.8.2.39] | (RefSeq) cytosolic sulfotransferase 15	unnamed protein product, partial [Brassica rapa]	Cytosolic sulfotransferase 11 OS=Arabidopsis thaliana OX=3702 GN=SOT11 PE=2 SV=1	Sulfotransferase domain	--	General function prediction only	Translation, ribosomal structure and biogenesis
BolC07g043110.2J	2.71526	1.64735	1.55414	11.4765	10.7072	9.24709	2.5e-13	2.21897	up	Biological Process: cellulose microfibril organization (GO:0010215);; Cellular Component: anchored component of membrane (GO:0031225);;	--	COBRA-like protein 5 [Brassica napus]	COBRA-like protein 5 OS=Arabidopsis thaliana OX=3702 GN=COBL5 PE=2 SV=1	COBRA-like protein	--	--	Function unknown
BolC07g012050.2J	3.10587	5.19332	4.62015	33.6751	25.6189	14.0413	1.34e-09	2.2178	up	Molecular Function: DNA binding (GO:0003677);; Molecular Function: transcription coactivator activity (GO:0003713);; Cellular Component: nucleolus (GO:0005730);; Biological Process: response to heat (GO:0009408);; Biological Process: response to water deprivation (GO:0009414);; Biological Process: response to abscisic acid (GO:0009737);;	K03627|3.3e-72|boe:106303806|K03627 putative transcription factor | (RefSeq) multiprotein-bridging factor 1c	PREDICTED: multiprotein-bridging factor 1c [Raphanus sativus]	Multiprotein-bridging factor 1c OS=Arabidopsis thaliana OX=3702 GN=MBF1C PE=1 SV=1	Multiprotein bridging factor 1	--	Transcription	Transcription
BolC02g061790.2J	55.4051	75.8404	70.4682	360.719	405.282	249.015	2.87e-20	2.21643	up	Molecular Function: DNA binding (GO:0003677);; Cellular Component: nucleus (GO:0005634);; Biological Process: regulation of transcription, DNA-templated (GO:0006355);;	K00521|1.5e-40|cmos:111447866|K00521 ferric-chelate reductase [EC:1.16.1.7] | (RefSeq) ferric reduction oxidase 7, chloroplastic-like	hypothetical protein F2Q70_00018949 [Brassica cretica]	NAC domain-containing protein 102 OS=Arabidopsis thaliana OX=3702 GN=NAC102 PE=1 SV=1	No apical meristem (NAM) protein	--	--	Transcription
BolC07g026310.2J	0.314398	0.275487	0.403559	2.51184	2.43452	1.23044	2.81e-07	2.21573	up	Cellular Component: integral component of membrane (GO:0016021);; Molecular Function: oxidoreductase activity (GO:0016491);; Molecular Function: FAD binding (GO:0071949);;	K22395|2.5e-311|bna:106427543|K22395 cinnamyl-alcohol dehydrogenase [EC:1.1.1.195] | (RefSeq) berberine bridge enzyme-like 24 isoform X2	unnamed protein product [Brassica oleracea]	Berberine bridge enzyme-like 24 OS=Arabidopsis thaliana OX=3702 GN=At5g44380 PE=2 SV=1	FAD binding domain	Energy production and conversion	--	Energy production and conversion
BolC04g028240.2J	120.588	70.1072	77.2622	438.032	554.079	359.846	6.68e-18	2.2117	up	Molecular Function: oxidoreductase activity, acting on a sulfur group of donors, disulfide as acceptor (GO:0016671);; Biological Process: sulfate reduction (GO:0019419);;	K05907|1.3e-261|boe:106342464|K05907 adenylyl-sulfate reductase (glutathione) [EC:1.8.4.9] | (RefSeq) 5'-adenylylsulfate reductase 2, chloroplastic	hypothetical protein F2Q69_00013849 [Brassica cretica]	5'-adenylylsulfate reductase 2, chloroplastic OS=Arabidopsis thaliana OX=3702 GN=APR2 PE=1 SV=2	Phosphoadenosine phosphosulfate reductase family	Amino acid transport and metabolism;; Coenzyme transport and metabolism	Amino acid transport and metabolism	--
BolC05g063220.2J	54.475	62.4841	60.9873	338.463	353.063	201.76	1.68e-19	2.21085	up	Biological Process: oxidation-reduction process (GO:0055114);;	K08070|3.1e-198|boe:106343355|K08070 2-alkenal reductase [EC:1.3.1.74] | (RefSeq) NADP-dependent alkenal double bond reductase P1-like	hypothetical protein F2Q70_00024084 [Brassica cretica]	NADPH-dependent oxidoreductase 2-alkenal reductase OS=Arabidopsis thaliana OX=3702 GN=AER PE=1 SV=1	Zinc-binding dehydrogenase	Secondary metabolites biosynthesis, transport and catabolism;; General function prediction only	General function prediction only	Function unknown
BolC04g059420.2J	0.430297	0.406077	0.48466	3.4094	2.79762	2.00212	1.28e-07	2.21059	up	Biological Process: response to molecule of bacterial origin (GO:0002237);; Biological Process: regulation of immune system process (GO:0002682);; Biological Process: negative regulation of immune system process (GO:0002683);; Molecular Function: molecular_function (GO:0003674);; Molecular Function: nucleic acid binding (GO:0003676);; Molecular Function: DNA binding (GO:0003677);; Molecular Funct…	--	PREDICTED: uncharacterized protein LOC106339873 [Brassica oleracea var. oleracea]	Trihelix transcription factor ASR3 OS=Arabidopsis thaliana OX=3702 GN=ASR3 PE=1 SV=1	Myb/SANT-like DNA-binding domain	--	--	Transcription
BolC02g032790.2J	4.00493	2.05714	2.28108	14.2311	17.2793	12.5713	5.92e-13	2.21026	up	--	K04708|1.4e-07|apro:F751_4776|K04708 3-dehydrosphinganine reductase [EC:1.1.1.102] | (RefSeq) 3-ketodihydrosphingosine reductase	PREDICTED: 3-oxoacyl-[acyl-carrier-protein] reductase FabG-like [Brassica oleracea var. oleracea]	--	short chain dehydrogenase	Lipid transport and metabolism;; Secondary metabolites biosynthesis, transport and catabolism;; General function prediction only	Lipid transport and metabolism	Secondary metabolites biosynthesis, transport and catabolism
BolC02g032940.2J	74.1051	68.2696	64.2786	336.41	395.506	274.576	2.52e-30	2.20934	up	Cellular Component: integral component of membrane (GO:0016021);; Biological Process: transmembrane transport (GO:0055085);;	K24139|2.5e-175|brp:103853032|K24139 auxin efflux carrier family protein | (RefSeq) protein PIN-LIKES 3	unnamed protein product [Brassica oleracea]	Protein PIN-LIKES 3 OS=Arabidopsis thaliana OX=3702 GN=PILS3 PE=2 SV=1	Membrane transport protein	--	Function unknown	Function unknown
BolC09g066530.2J	0.830962	3.26765	1.6345	14.0538	10.9037	9.04346	6.09e-08	2.20806	up	--	K14496|3.9e-111|bna:106440679|K14496 abscisic acid receptor PYR/PYL family | (RefSeq) abscisic acid receptor PYL5	PREDICTED: abscisic acid receptor PYL5 [Brassica oleracea var. oleracea]	Abscisic acid receptor PYL5 OS=Arabidopsis thaliana OX=3702 GN=PYL5 PE=1 SV=1	Polyketide cyclase / dehydrase and lipid transport	--	--	Function unknown
BolC09g066540.2J	7.2117	8.99272	9.03388	50.6531	49.3984	28.7432	2.69e-16	2.20674	up	Molecular Function: DNA binding (GO:0003677);; Molecular Function: transcription factor activity, sequence-specific DNA binding (GO:0003700);; Cellular Component: nucleus (GO:0005634);;	K09286|8.7e-190|bna:106440678|K09286 EREBP-like factor | (RefSeq) dehydration-responsive element-binding protein 2A	dehydration-responsive element-binding protein 2A [Brassica napus]	Dehydration-responsive element-binding protein 2A OS=Arabidopsis thaliana OX=3702 GN=DREB2A PE=1 SV=1	AP2 domain	--	--	Transcription
BolC01g028220.2J	3.92945	2.17309	2.33487	14.1912	17.0634	12.6831	8.09e-14	2.20542	up	--	K04708|1.4e-07|apro:F751_4776|K04708 3-dehydrosphinganine reductase [EC:1.1.1.102] | (RefSeq) 3-ketodihydrosphingosine reductase	PREDICTED: 3-oxoacyl-[acyl-carrier-protein] reductase FabG-like [Brassica oleracea var. oleracea]	--	short chain dehydrogenase	Lipid transport and metabolism;; Secondary metabolites biosynthesis, transport and catabolism;; General function prediction only	Lipid transport and metabolism	Secondary metabolites biosynthesis, transport and catabolism
BolC07g026020.2J	7.5072	2.87199	4.66521	25.0615	35.7792	20.194	2.57e-10	2.19614	up	Molecular Function: DNA binding (GO:0003677);; Cellular Component: nucleus (GO:0005634);;	K14491|2.2e-16|egu:105050710|K14491 two-component response regulator ARR-B family | (RefSeq) two-component response regulator ORR22	PREDICTED: transcription activator GLK2 [Brassica oleracea var. oleracea]	Transcription activator GLK2 OS=Arabidopsis thaliana OX=3702 GN=GLK2 PE=1 SV=1	Myb-like DNA-binding domain	--	--	Transcription
BolC07g045530.2J	6.45866	1.62163	3.90005	24.2569	28.6284	15.6517	4.2e-08	2.19571	up	Molecular Function: nucleic acid binding (GO:0003676);; Molecular Function: RNA-DNA hybrid ribonuclease activity (GO:0004523);; Molecular Function: UDP-glycosyltransferase activity (GO:0008194);;	K13692|2.4e-224|bna:106440037|K13692 UDP-glucose:(indol-3-yl)acetate beta-D-glucosyltransferase [EC:2.4.1.121] | (RefSeq) UDP-glycosyltransferase 75D1-like	unnamed protein product [Brassica oleracea]	UDP-glycosyltransferase 75D1 OS=Arabidopsis thaliana OX=3702 GN=UGT75D1 PE=2 SV=2	UDP-glucoronosyl and UDP-glucosyl transferase	--	Carbohydrate transport and metabolism;; Energy production and conversion	--
BolC02g034190.2J	0.365266	0.063491	0.147339	0.703672	1.29555	2.81545	5.73e-05	2.19527	up	Molecular Function: secondary active sulfate transmembrane transporter activity (GO:0008271);; Cellular Component: integral component of membrane (GO:0016021);;	K17470|0.0e+00|brp:103853103|K17470 sulfate transporter 1, high-affinity | (RefSeq) sulfate transporter 1.2	unnamed protein product [Brassica oleracea]	Sulfate transporter 1.2 OS=Arabidopsis thaliana OX=3702 GN=SULTR1;2 PE=1 SV=1	Sulfate permease family	Inorganic ion transport and metabolism	Inorganic ion transport and metabolism	Inorganic ion transport and metabolism
BolC08g018710.2J	7.07702	8.83454	8.4433	42.4847	50.2074	29.3885	6.97e-17	2.19136	up	Molecular Function: zinc ion binding (GO:0008270);;	--	PREDICTED: nucleolin-like [Brassica oleracea var. oleracea]	--	B-box zinc finger	--	--	Function unknown
BolC07g039870.2J	0.802752	0.989012	0.955743	5.07633	4.23748	4.45858	2.3e-19	2.18618	up	Molecular Function: protein binding (GO:0005515);;	K10268|1.0e-200|bna:106348702|K10268 F-box and leucine-rich repeat protein 2/20 | (RefSeq) F-box/LRR-repeat protein 3	F-box/LRR-repeat protein 3 [Brassica napus]	F-box/LRR-repeat protein 3 OS=Arabidopsis thaliana OX=3702 GN=FBL3 PE=2 SV=1	Leucine Rich repeat	--	General function prediction only	Function unknown
BolC05g054440.2J	0.580951	0.959592	4.37635	25.9393	25.108	23.6092	0.000360681	2.18332	up	Molecular Function: protein binding (GO:0005515);;	K01188|1.3e-17|sita:101778196|K01188 beta-glucosidase [EC:3.2.1.21] | (RefSeq) beta-glucosidase 12	hypothetical protein F2Q69_00031849 [Brassica cretica]	Leucine-rich repeat protein FLOR 1 OS=Arabidopsis thaliana OX=3702 GN=FLR1 PE=1 SV=1	Leucine rich repeat	--	--	Function unknown
BolC04g065000.2J	7.20427	5.7503	5.75262	30.0406	36.6751	24.9819	7.26e-20	2.17932	up	--	--	unnamed protein product [Brassica oleracea]	--	Domain of unknown function (DUF309)	Function unknown	--	Function unknown
BolC03g037280.2J	2.23996	5.10892	2.67259	21.0918	12.9014	19.4761	1.9e-10	2.17524	up	Molecular Function: chitin binding (GO:0008061);; Biological Process: defense response to bacterium (GO:0042742);; Biological Process: defense response to fungus (GO:0050832);;	K20547|6.5e-13|csv:101215573|K20547 basic endochitinase B [EC:3.2.1.14] | (RefSeq) endochitinase	hevein-like preproprotein [Brassica napus]	Hevein-like preproprotein OS=Arabidopsis thaliana OX=3702 GN=HEL PE=1 SV=1	Barwin family	--	General function prediction only	Function unknown
BolC02g063360.2J	13.7829	16.5857	14.2142	66.1134	99.0543	53.6487	3.35e-17	2.17289	up	Cellular Component: mitochondrial inner membrane (GO:0005743);; Biological Process: tricarboxylic acid cycle (GO:0006099);; Molecular Function: succinate dehydrogenase (ubiquinone) activity (GO:0008177);; Biological Process: electron transport chain (GO:0022900);; Molecular Function: flavin adenine dinucleotide binding (GO:0050660);;	K00234|0.0e+00|bna:106382939|K00234 succinate dehydrogenase (ubiquinone) flavoprotein subunit [EC:1.3.5.1] | (RefSeq) succinate dehydrogenase [ubiquinone] flavoprotein subunit 1, mitochondrial-like isoform X2	unnamed protein product [Brassica oleracea]	Succinate dehydrogenase [ubiquinone] flavoprotein subunit 1, mitochondrial OS=Arabidopsis thaliana OX=3702 GN=SDH1-1 PE=1 SV=1	FAD binding domain	Energy production and conversion	Energy production and conversion	Energy production and conversion
BolC04g031090.2J	26.7374	64.5103	45.1865	259.549	281.39	162.71	2.43e-11	2.16504	up	Cellular Component: nucleus (GO:0005634);; Biological Process: regulation of transcription, DNA-templated (GO:0006355);; Molecular Function: sequence-specific DNA binding (GO:0043565);;	K09338|4.1e-114|bna:106390544|K09338 homeobox-leucine zipper protein | (RefSeq) homeobox-leucine zipper protein ATHB-12-like	PREDICTED: homeobox-leucine zipper protein ATHB-12-like [Brassica oleracea var. oleracea]	Homeobox-leucine zipper protein ATHB-12 OS=Arabidopsis thaliana OX=3702 GN=ATHB-12 PE=1 SV=1	Homeobox associated leucine zipper	--	Transcription	Transcription
BolC01g056980.2J	79.7201	93.0371	74.4685	389.67	482.912	306.881	3.38e-23	2.16451	up	Molecular Function: adenosylmethionine decarboxylase activity (GO:0004014);; Biological Process: spermine biosynthetic process (GO:0006597);; Biological Process: spermidine biosynthetic process (GO:0008295);;	K01611|2.8e-210|boe:106339526|K01611 S-adenosylmethionine decarboxylase [EC:4.1.1.50] | (RefSeq) S-adenosylmethionine decarboxylase proenzyme 3-like	unnamed protein product [Brassica oleracea]	S-adenosylmethionine decarboxylase proenzyme 3 OS=Brassica juncea OX=3707 GN=SAMDC3 PE=2 SV=1	Adenosylmethionine decarboxylase	--	Signal transduction mechanisms	Signal transduction mechanisms
BolC08g045680.2J	11.3011	21.8274	15.6801	80.3372	108.729	57.461	1.18e-12	2.16362	up	Molecular Function: hydrolase activity, hydrolyzing O-glycosyl compounds (GO:0004553);; Biological Process: carbohydrate metabolic process (GO:0005975);;	K01188|1.8e-303|boe:106311477|K01188 beta-glucosidase [EC:3.2.1.21] | (RefSeq) beta-glucosidase 10-like	PREDICTED: beta-glucosidase 10-like [Brassica oleracea var. oleracea]	Beta-glucosidase 10 OS=Arabidopsis thaliana OX=3702 GN=BGLU10 PE=2 SV=1	Glycosyl hydrolase family 1	Carbohydrate transport and metabolism	Carbohydrate transport and metabolism	Carbohydrate transport and metabolism
BolC03g032420.2J	0.56442	0.856219	0.913424	6.49629	4.91596	2.44387	3.52e-07	2.16217	up	Biological Process: response to oomycetes (GO:0002239);; Molecular Function: protein kinase activity (GO:0004672);; Molecular Function: ATP binding (GO:0005524);; Biological Process: response to cold (GO:0009409);; Biological Process: response to water deprivation (GO:0009414);; Biological Process: response to salt stress (GO:0009651);; Biological Process: response to abscisic acid (GO:0009737);;	K24104|5.0e-50|thj:104799061|K24104 GPN-loop GTPase | (RefSeq) LOW QUALITY PROTEIN: uncharacterized protein LOC104799061	PREDICTED: cysteine-rich receptor-like protein kinase 45 [Brassica oleracea var. oleracea]	Cysteine-rich receptor-like protein kinase 45 OS=Arabidopsis thaliana OX=3702 GN=CRK45 PE=1 SV=1	Protein kinase domain	Signal transduction mechanisms	Signal transduction mechanisms	--
BolC03g036210.2J	196.916	294.01	219.687	1102.51	1440.15	884.923	1.71e-18	2.15735	up	Molecular Function: adenosylmethionine decarboxylase activity (GO:0004014);; Biological Process: S-adenosylmethioninamine biosynthetic process (GO:0006557);; Biological Process: spermine biosynthetic process (GO:0006597);; Biological Process: spermidine biosynthetic process (GO:0008295);;	K01611|4.7e-213|boe:106334568|K01611 S-adenosylmethionine decarboxylase [EC:4.1.1.50] | (RefSeq) S-adenosylmethionine decarboxylase proenzyme 3	PREDICTED: S-adenosylmethionine decarboxylase proenzyme 3 [Brassica oleracea var. oleracea]	S-adenosylmethionine decarboxylase proenzyme 3 OS=Brassica juncea OX=3707 GN=SAMDC3 PE=2 SV=1	Adenosylmethionine decarboxylase	--	Signal transduction mechanisms	Signal transduction mechanisms
BolC02g063060.2J	0.343038	0.223233	0.205357	1.99664	2.25673	1.50348	2.26e-05	2.15683	up	Molecular Function: molecular_function (GO:0003674);; Molecular Function: nucleic acid binding (GO:0003676);; Molecular Function: DNA binding (GO:0003677);; Molecular Function: transcription factor activity, sequence-specific DNA binding (GO:0003700);; Molecular Function: binding (GO:0005488);; Cellular Component: cellular_component (GO:0005575);; Cellular Component: intracellular (GO:0005622);; …	--	zinc finger protein AZF1-like [Brassica napus]	Zinc finger protein AZF1 OS=Arabidopsis thaliana OX=3702 GN=AZF1 PE=2 SV=1	C2H2-type zinc finger	--	General function prediction only	Transcription
BolC05g053320.2J	26.669	28.7458	28.3227	161.611	142.564	97.1404	1.46e-20	2.15364	up	Cellular Component: cellular_component (GO:0005575);; Cellular Component: intracellular (GO:0005622);; Cellular Component: cell (GO:0005623);; Cellular Component: nucleus (GO:0005634);; Cellular Component: cytoplasm (GO:0005737);; Cellular Component: chloroplast (GO:0009507);; Cellular Component: plastid (GO:0009536);; Cellular Component: organelle (GO:0043226);; Cellular Component: membrane-boun…	K03686|1.1e-09|egu:105041099|K03686 molecular chaperone DnaJ | (RefSeq) uncharacterized protein LOC105041099	PREDICTED: chaperone protein dnaJ 11, chloroplastic-like [Brassica oleracea var. oleracea]	Chaperone protein dnaJ 11, chloroplastic OS=Arabidopsis thaliana OX=3702 GN=ATJ11 PE=1 SV=2	DnaJ domain	Posttranslational modification, protein turnover, chaperones	Posttranslational modification, protein turnover, chaperones	Posttranslational modification, protein turnover, chaperones
Brassica_oleracea_newGene_6247	0.178183	0.692856	0.192911	3.51738	3.74257	1.08428	8.57e-05	2.15324	up	Cellular Component: integral component of membrane (GO:0016021);;	K20027|8.0e-14|bna:106398943|K20027 palmitoyltransferase ZDHHC1/11 [EC:2.3.1.225] | (RefSeq) protein S-acyltransferase 18	unnamed protein product [Brassica oleracea]	Protein S-acyltransferase 18 OS=Arabidopsis thaliana OX=3702 GN=PAT18 PE=2 SV=2	--	--	General function prediction only	--
BolC09g064150.2J	22.2462	17.5949	21.7805	99.6201	123.427	72.2327	3.82e-18	2.14515	up	Biological Process: regulation of transcription, DNA-templated (GO:0006355);; Biological Process: circadian rhythm (GO:0007623);;	--	protein LNK4-like [Brassica napus]	Protein LNK4 OS=Arabidopsis thaliana OX=3702 GN=LNK4 PE=1 SV=1	--	--	--	--
BolC09g046120.2J	2.86326	4.87943	3.3962	23.3279	14.1861	17.7758	5.07e-14	2.14504	up	Molecular Function: hydrolase activity, hydrolyzing O-glycosyl compounds (GO:0004553);; Cellular Component: cell wall (GO:0005618);; Biological Process: xyloglucan metabolic process (GO:0010411);; Molecular Function: xyloglucan:xyloglucosyl transferase activity (GO:0016762);; Biological Process: cell wall biogenesis (GO:0042546);; Cellular Component: apoplast (GO:0048046);; Biological Process: ce…	K14504|1.0e-167|boe:106318388|K14504 xyloglucan:xyloglucosyl transferase TCH4 [EC:2.4.1.207] | (RefSeq) xyloglucan endotransglucosylase/hydrolase protein 22	PREDICTED: xyloglucan endotransglucosylase/hydrolase protein 22 [Brassica oleracea var. oleracea]	Xyloglucan endotransglucosylase/hydrolase protein 22 OS=Arabidopsis thaliana OX=3702 GN=XTH22 PE=1 SV=1	Glycosyl hydrolases family 16	Carbohydrate transport and metabolism	--	Carbohydrate transport and metabolism
BolC09g040520.2J	6.28748	9.3634	7.30342	48.1094	36.2438	28.6203	4.57e-14	2.13996	up	Biological Process: response to auxin (GO:0009733);;	K14488|4.5e-44|boe:106312894|K14488 SAUR family protein | (RefSeq) auxin-responsive protein SAUR32	PREDICTED: auxin-responsive protein SAUR32 [Brassica oleracea var. oleracea]	Auxin-responsive protein SAUR32 OS=Arabidopsis thaliana OX=3702 GN=SAUR32 PE=2 SV=1	Auxin responsive protein	--	--	Function unknown
BolC03g001340.2J	10.8054	11.9525	12.6096	57.167	72.576	40.0292	7.8e-17	2.13898	up	Biological Process: metal ion transport (GO:0030001);; Molecular Function: metal ion binding (GO:0046872);;	--	heavy metal-associated isoprenylated plant protein 6-like [Brassica napus]	Heavy metal-associated isoprenylated plant protein 6 OS=Arabidopsis thaliana OX=3702 GN=HIPP06 PE=1 SV=1	Heavy-metal-associated domain	--	Inorganic ion transport and metabolism	Inorganic ion transport and metabolism
Brassica_oleracea_newGene_1854	0.607748	0.468951	0.502456	2.75433	3.69126	2.10299	7.82e-09	2.13893	up	#N/A	#N/A	#N/A	#N/A	#N/A	#N/A	#N/A	#N/A
BolC06g016050.2J	10.7523	8.58269	9.1247	43.9462	56.6396	33.5573	6.05e-19	2.13147	up	Cellular Component: integral component of membrane (GO:0016021);; Molecular Function: cellulose synthase (UDP-forming) activity (GO:0016760);; Biological Process: cellulose biosynthetic process (GO:0030244);; Biological Process: cell wall organization (GO:0071555);;	K10999|4.3e-109|aof:109844015|K10999 cellulose synthase A [EC:2.4.1.12] | (RefSeq) cellulose synthase A catalytic subunit 9 [UDP-forming]	PREDICTED: cellulose synthase-like protein E1 [Brassica oleracea var. oleracea]	Cellulose synthase-like protein E1 OS=Arabidopsis thaliana OX=3702 GN=CSLE1 PE=2 SV=1	Cellulose synthase	Cell motility	--	Carbohydrate transport and metabolism
BolC09g004870.2J	1.17512	1.13372	1.47023	7.32354	6.25244	4.7908	5.41e-15	2.12994	up	Molecular Function: catalytic activity (GO:0003824);; Molecular Function: metal ion binding (GO:0046872);;	K01411|1.1e-85|csat:104730881|K01411 nardilysin [EC:3.4.24.61] | (RefSeq) nardilysin-like isoform X1	hypothetical protein F2Q68_00018781 [Brassica cretica]	--	Middle or third domain of peptidase_M16	--	--	Posttranslational modification, protein turnover, chaperones
BolC03g036070.2J	1.2612	1.88758	1.83883	7.87918	10.5591	6.90659	5.45e-11	2.12909	up	Biological Process: signal transduction (GO:0007165);;	--	unnamed protein product [Brassica oleracea]	Ninja-family protein AFP4 OS=Arabidopsis thaliana OX=3702 GN=AFP4 PE=1 SV=1	Ethylene-responsive binding factor-associated repression	--	--	Function unknown
BolC05g019620.2J	43.0856	12.8668	19.2231	137.074	123.38	124.574	1.07e-09	2.12597	up	Molecular Function: structural constituent of cell wall (GO:0005199);; Biological Process: plant-type cell wall organization (GO:0009664);;	--	extensin-3-like [Brassica napus]	Extensin-3 OS=Arabidopsis thaliana OX=3702 GN=EXT3 PE=1 SV=3	Extensin-like region	--	--	Function unknown
BolC09g064000.2J	2.21262	5.67606	4.93921	22.725	17.9914	23.9384	2.53e-11	2.12347	up	Molecular Function: monooxygenase activity (GO:0004497);; Molecular Function: iron ion binding (GO:0005506);; Cellular Component: integral component of membrane (GO:0016021);; Molecular Function: oxidoreductase activity, acting on paired donors, with incorporation or reduction of molecular oxygen (GO:0016705);; Molecular Function: heme binding (GO:0020037);;	K05280|7.8e-299|boe:106313667|K05280 flavonoid 3'-monooxygenase [EC:1.14.14.82] | (RefSeq) flavonoid 3'-monooxygenase	PREDICTED: flavonoid 3'-monooxygenase [Brassica oleracea var. oleracea]	Flavonoid 3'-monooxygenase OS=Arabidopsis thaliana OX=3702 GN=CYP75B1 PE=1 SV=1	Cytochrome P450	Secondary metabolites biosynthesis, transport and catabolism;; Defense mechanisms	Secondary metabolites biosynthesis, transport and catabolism	Secondary metabolites biosynthesis, transport and catabolism
BolC02g005290.2J	0.319761	0.317978	0.279499	1.99451	1.9896	1.23849	4.88e-07	2.12223	up	Molecular Function: diacylglycerol O-acyltransferase activity (GO:0004144);; Cellular Component: integral component of membrane (GO:0016021);; Biological Process: glycerolipid biosynthetic process (GO:0045017);;	K15406|1.1e-103|bna:106451554|K15406 wax-ester synthase / diacylglycerol O-acyltransferase [EC:2.3.1.75 2.3.1.20] | (RefSeq) O-acyltransferase WSD1	hypothetical protein F2Q69_00018719 [Brassica cretica]	O-acyltransferase WSD1 OS=Arabidopsis thaliana OX=3702 GN=WSD1 PE=2 SV=1	WS/DGAT C-terminal domain	Secondary metabolites biosynthesis, transport and catabolism	--	Function unknown
BolC08g050270.2J	2.20376	1.32896	1.94203	11.904	6.73325	9.06869	1.43e-10	2.11437	up	--	K12173|3.1e-43|gmx:100794341|K12173 BRCA1-A complex subunit BRE | (RefSeq) BRISC and BRCA1-A complex member 2	pathogenesis-related protein 5-like isoform X1 [Brassica napus]	Pathogenesis-related protein 5 OS=Arabidopsis thaliana OX=3702 GN=At1g75040 PE=1 SV=1	Thaumatin family	--	--	Signal transduction mechanisms
BolC06g034170.2J	1.62269	4.48727	1.8866	12.6587	20.1154	10.4303	2.39e-07	2.11179	up	Molecular Function: molecular_function (GO:0003674);; Molecular Function: GTPase activator activity (GO:0005096);; Molecular Function: binding (GO:0005488);; Molecular Function: phospholipid binding (GO:0005543);; Cellular Component: cellular_component (GO:0005575);; Cellular Component: intracellular (GO:0005622);; Cellular Component: cell (GO:0005623);; Cellular Component: nucleus (GO:0005634);;…	K12486|1.6e-29|oeu:111377862|K12486 stromal membrane-associated protein | (RefSeq) probable ADP-ribosylation factor GTPase-activating protein AGD11	protein C2-DOMAIN ABA-RELATED 9 isoform X1 [Brassica rapa]	Protein C2-DOMAIN ABA-RELATED 9 OS=Arabidopsis thaliana OX=3702 GN=CAR9 PE=2 SV=1	C2 domain	--	General function prediction only	Function unknown
BolC06g045070.2J	16.7844	17.3806	18.6399	99.152	113.518	46.9337	4.17e-11	2.11111	up	Molecular Function: calcium ion binding (GO:0005509);;	K13448|1.5e-67|bna:106354293|K13448 calcium-binding protein CML | (RefSeq) probable calcium-binding protein CML26	probable calcium-binding protein CML26 [Brassica rapa]	Probable calcium-binding protein CML26 OS=Arabidopsis thaliana OX=3702 GN=CML26 PE=1 SV=1	EF hand	--	Signal transduction mechanisms	Signal transduction mechanisms
Brassica_oleracea_newGene_628	1.77929	1.72682	1.75649	9.80023	7.67134	7.64114	5.49e-29	2.10483	up	Molecular Function: protein serine/threonine kinase activity (GO:0004674);; Molecular Function: ATP binding (GO:0005524);; Cellular Component: integral component of membrane (GO:0016021);;	K13428|2.6e-152|ath:AT5G20480|K13428 LRR receptor-like serine/threonine-protein kinase EFR [EC:2.7.11.1] | (RefSeq) EFR; EF-TU receptor	PREDICTED: probable LRR receptor-like serine/threonine-protein kinase At3g47570 [Brassica oleracea var. oleracea]	Probable LRR receptor-like serine/threonine-protein kinase At3g47570 OS=Arabidopsis thaliana OX=3702 GN=At3g47570 PE=2 SV=1	Protein kinase domain	Signal transduction mechanisms	--	Signal transduction mechanisms
BolC01g023130.2J	3.54518	4.72322	4.59131	19.7252	27.2047	14.5849	3.14e-13	2.10412	up	Cellular Component: integral component of membrane (GO:0016021);;	K15119|1.2e-239|boe:106325273|K15119 solute carrier family 25, member 39/40 | (RefSeq) mitochondrial carrier protein MTM1-like	hypothetical protein F2Q68_00030356 [Brassica cretica]	Mitochondrial carrier protein MTM1 OS=Arabidopsis thaliana OX=3702 GN=MTM1 PE=2 SV=1	Mitochondrial carrier protein	--	Energy production and conversion	Energy production and conversion
BolC05g025750.2J	4.24659	2.62081	3.27298	20.0155	14.6651	13.2727	1.17e-15	2.10397	up	Molecular Function: serine-type carboxypeptidase activity (GO:0004185);;	K16297|1.0e-265|boe:106319714|K16297 serine carboxypeptidase-like clade II [EC:3.4.16.-] | (RefSeq) serine carboxypeptidase-like 45	PREDICTED: serine carboxypeptidase-like 45 [Brassica oleracea var. oleracea]	Serine carboxypeptidase-like 45 OS=Arabidopsis thaliana OX=3702 GN=SCPL45 PE=2 SV=1	Serine carboxypeptidase	Amino acid transport and metabolism	Posttranslational modification, protein turnover, chaperones;; Amino acid transport and metabolism	Posttranslational modification, protein turnover, chaperones
BolC07g043680.2J	4.70171	5.55069	3.62852	26.6765	22.3351	16.1826	7.73e-16	2.10313	up	Molecular Function: DNA binding (GO:0003677);; Molecular Function: transcription factor activity, sequence-specific DNA binding (GO:0003700);; Cellular Component: nucleus (GO:0005634);;	K09286|8.3e-124|bna:106397199|K09286 EREBP-like factor | (RefSeq) ethylene-responsive transcription factor ERF104-like	PREDICTED: ethylene-responsive transcription factor ERF104 [Brassica oleracea var. oleracea]	Ethylene-responsive transcription factor ERF104 OS=Arabidopsis thaliana OX=3702 GN=ERF104 PE=1 SV=1	AP2 domain	--	--	Transcription
BolC05g004090.2J	0.258997	0.174289	0.249254	1.38285	1.20312	1.2533	3.03e-07	2.10206	up	Biological Process: negative regulation of transcription, DNA-templated (GO:0045892);;	--	BnaC05g03970D [Brassica napus]	MA3 DOMAIN-CONTAINING TRANSLATION REGULATORY FACTOR 3 OS=Arabidopsis thaliana OX=3702 GN=MRF3 PE=1 SV=1	MA3 domain	--	Signal transduction mechanisms	Signal transduction mechanisms
BolC02g002320.2J	0.653034	1.70218	0.402337	6.62834	6.08903	3.65882	5.92e-06	2.09971	up	Molecular Function: DNA binding (GO:0003677);; Molecular Function: transcription factor activity, sequence-specific DNA binding (GO:0003700);; Cellular Component: nucleus (GO:0005634);;	K09286|6.2e-177|bna:106380846|K09286 EREBP-like factor | (RefSeq) dehydration-responsive element-binding protein 2A-like	unnamed protein product [Brassica oleracea]	Dehydration-responsive element-binding protein 2A OS=Arabidopsis thaliana OX=3702 GN=DREB2A PE=1 SV=1	AP2 domain	--	--	Transcription
BolC07g007980.2J	17.5881	24.4935	21.273	90.3145	136.748	71.081	2.9e-14	2.09881	up	Molecular Function: UDP-glycosyltransferase activity (GO:0008194);;	K23260|4.4e-283|bna:111207824|K23260 scopoletin glucosyltransferase [EC:2.4.1.128] | (RefSeq) UDP-glycosyltransferase 73B5	PREDICTED: UDP-glycosyltransferase 73B5 [Brassica oleracea var. oleracea]	UDP-glycosyltransferase 73B5 OS=Arabidopsis thaliana OX=3702 GN=UGT73B5 PE=2 SV=1	UDP-glucoronosyl and UDP-glucosyl transferase	--	Carbohydrate transport and metabolism;; Energy production and conversion	--
BolC06g026960.2J	0.461598	0.337489	0.47022	2.74213	2.50253	1.7939	3.95e-07	2.09877	up	Molecular Function: hydrolase activity, acting on ester bonds (GO:0016788);;	K01206|1.1e-71|eus:EUTSA_v10018726mg|K01206 alpha-L-fucosidase [EC:3.2.1.51] | (RefSeq) hypothetical protein	PREDICTED: GDSL esterase/lipase At3g62280 [Brassica oleracea var. oleracea]	GDSL esterase/lipase At3g62280 OS=Arabidopsis thaliana OX=3702 GN=At3g62280 PE=2 SV=1	GDSL-like Lipase/Acylhydrolase	--	--	Function unknown
BolC03g042100.2J	4.46483	1.91506	1.47258	20.2935	8.27088	16.5659	2.41e-06	2.09339	up	Biological Process: response to auxin (GO:0009733);;	K14488|7.3e-65|bna:106399452|K14488 SAUR family protein | (RefSeq) auxin-responsive protein SAUR72	auxin-responsive protein SAUR72 [Brassica napus]	Auxin-responsive protein SAUR72 OS=Arabidopsis thaliana OX=3702 GN=SAUR72 PE=1 SV=1	Auxin responsive protein	--	--	Function unknown
BolC05g059770.2J	13.4341	17.7632	17.1032	69.8282	98.8258	55.2116	5.97e-16	2.09154	up	Molecular Function: hydrolase activity (GO:0016787);;	K01280|1.5e-114|spen:107013676|K01280 tripeptidyl-peptidase II [EC:3.4.14.10] | (RefSeq) tripeptidyl-peptidase 2-like isoform X1	unnamed protein product [Brassica oleracea]	Pectin acetylesterase 12 OS=Arabidopsis thaliana OX=3702 GN=PAE12 PE=2 SV=1	Pectinacetylesterase	--	Cell wall/membrane/envelope biogenesis	Cell wall/membrane/envelope biogenesis
BolC08g025420.2J	1.24114	0.802786	0.480735	7.1667	4.33818	5.08972	2.54e-05	2.08607	up	Molecular Function: ATP binding (GO:0005524);; Cellular Component: mitochondrial matrix (GO:0005759);; Molecular Function: metal ion binding (GO:0046872);; Molecular Function: unfolded protein binding (GO:0051082);; Biological Process: chaperone mediated protein folding requiring cofactor (GO:0051085);; Molecular Function: chaperone binding (GO:0051087);;	K04078|1.9e-47|bna:106364276|K04078 chaperonin GroES | (RefSeq) 10 kDa chaperonin-like	10 kDa chaperonin [Brassica rapa]	10 kDa chaperonin OS=Brassica napus OX=3708 PE=3 SV=1	Chaperonin 10 Kd subunit	Posttranslational modification, protein turnover, chaperones	Posttranslational modification, protein turnover, chaperones	Posttranslational modification, protein turnover, chaperones
BolC09g021870.2J	0.182072	0.757718	1.15599	5.11592	5.36767	3.04122	3.21e-05	2.08606	up	Biological Process: galactose metabolic process (GO:0006012);; Molecular Function: inositol 3-alpha-galactosyltransferase activity (GO:0047216);;	K18819|2.7e-199|boe:106315941|K18819 inositol 3-alpha-galactosyltransferase [EC:2.4.1.123] | (RefSeq) galactinol synthase 2	hypothetical protein DY000_02013061 [Brassica cretica]	Galactinol synthase 2 OS=Arabidopsis thaliana OX=3702 GN=GOLS2 PE=1 SV=1	Glycosyl transferase family 8	Cell wall/membrane/envelope biogenesis	Carbohydrate transport and metabolism	Carbohydrate transport and metabolism
BolC03g025540.2J	5.10876	5.3513	6.12078	35.2042	26.8431	17.1553	3.18e-12	2.0858	up	Molecular Function: ATP binding (GO:0005524);;	K09496|9.9e-26|han:110866733|K09496 T-complex protein 1 subunit delta | (RefSeq) T-complex protein 1 subunit delta-like	hypothetical protein DY000_02002335 [Brassica cretica]	T-complex protein 1 subunit delta OS=Arabidopsis thaliana OX=3702 GN=CCT4 PE=1 SV=1	TCP-1/cpn60 chaperonin family	Posttranslational modification, protein turnover, chaperones	Posttranslational modification, protein turnover, chaperones	Posttranslational modification, protein turnover, chaperones
Brassica_oleracea_newGene_6479	7.06418	8.23693	8.9654	50.6656	35.5535	27.5799	2.35e-14	2.08381	up	Cellular Component: integral component of membrane (GO:0016021);;	--	PREDICTED: uncharacterized protein LOC106325272 [Brassica oleracea var. oleracea]	--	Hypoxia induced protein conserved region	--	--	Function unknown
BolC03g018320.2J	9.69129	7.49533	9.97722	38.1269	55.0596	32.0973	8.98e-16	2.08375	up	Molecular Function: monooxygenase activity (GO:0004497);; Molecular Function: iron ion binding (GO:0005506);; Molecular Function: oxidoreductase activity, acting on paired donors, with incorporation or reduction of molecular oxygen (GO:0016705);; Molecular Function: heme binding (GO:0020037);;	K00487|1.8e-294|bna:106387868|K00487 trans-cinnamate 4-monooxygenase [EC:1.14.14.91] | (RefSeq) trans-cinnamate 4-monooxygenase	hypothetical protein DY000_02001603 [Brassica cretica]	Trans-cinnamate 4-monooxygenase OS=Arabidopsis thaliana OX=3702 GN=CYP73A5 PE=2 SV=1	Cytochrome P450	Secondary metabolites biosynthesis, transport and catabolism;; Defense mechanisms	Secondary metabolites biosynthesis, transport and catabolism	Secondary metabolites biosynthesis, transport and catabolism
BolC02g054610.2J	0.523494	0.95595	0.600448	4.1229	4.6025	2.81049	1.59e-06	2.08122	up	Biological Process: signal transduction (GO:0007165);;	--	PREDICTED: ninja-family protein AFP3-like [Brassica oleracea var. oleracea]	Ninja-family protein AFP3 OS=Arabidopsis thaliana OX=3702 GN=AFP3 PE=1 SV=1	Ethylene-responsive binding factor-associated repression	--	--	Function unknown
BolC02g052670.2J	2.73494	6.25602	4.29265	24.6966	22.5685	16.9252	5.43e-11	2.07877	up	--	K09841|7.3e-50|nau:109209388|K09841 xanthoxin dehydrogenase [EC:1.1.1.288] | (RefSeq) xanthoxin dehydrogenase-like	momilactone A synthase [Brassica napus]	Short-chain dehydrogenase reductase 2a OS=Arabidopsis thaliana OX=3702 GN=SDR2a PE=3 SV=1	Enoyl-(Acyl carrier protein) reductase	Lipid transport and metabolism;; Secondary metabolites biosynthesis, transport and catabolism;; General function prediction only	General function prediction only	Secondary metabolites biosynthesis, transport and catabolism
BolC02g045130.2J	7.62681	5.32777	6.56447	29.5935	32.2194	26.0713	3.81e-22	2.07799	up	Molecular Function: glutathione transferase activity (GO:0004364);;	K07393|4.5e-189|bna:106381694|K07393 glutathionyl-hydroquinone reductase [EC:1.8.5.7] | (RefSeq) uncharacterized protein LOC106381694 isoform X2	uncharacterized protein LOC106381694 isoform X1 [Brassica napus]	--	Glutathione S-transferase, N-terminal domain	Energy production and conversion	Posttranslational modification, protein turnover, chaperones	Posttranslational modification, protein turnover, chaperones
BolC02g038740.2J	2.18502	1.48057	1.58204	7.24945	10.7498	6.84593	6.98e-12	2.07506	up	Molecular Function: RNA binding (GO:0003723);; Cellular Component: ribonucleoprotein complex (GO:1990904);;	K13207|1.2e-242|boe:106321975|K13207 CUG-BP- and ETR3-like factor | (RefSeq) RNA-binding protein BRN1	unnamed protein product, partial [Brassica oleracea]	RNA-binding protein BRN1 OS=Arabidopsis thaliana OX=3702 GN=BRN1 PE=2 SV=1	RNA recognition motif. (a.k.a. RRM, RBD, or RNP domain)	Translation, ribosomal structure and biogenesis	RNA processing and modification	RNA processing and modification
BolC03g026860.2J	5.17238	4.9565	5.14667	22.3928	28.8703	18.0732	8.02e-18	2.07408	up	Cellular Component: cytoplasm (GO:0005737);; Molecular Function: metal ion binding (GO:0046872);; Molecular Function: metalloaminopeptidase activity (GO:0070006);; Biological Process: protein initiator methionine removal (GO:0070084);;	K01265|1.1e-232|bna:106388356|K01265 methionyl aminopeptidase [EC:3.4.11.18] | (RefSeq) methionine aminopeptidase 2A-like	PREDICTED: methionine aminopeptidase 2A [Brassica oleracea var. oleracea]	Methionine aminopeptidase 2A OS=Arabidopsis thaliana OX=3702 GN=MAP2A PE=2 SV=2	Metallopeptidase family M24	Translation, ribosomal structure and biogenesis	General function prediction only	Posttranslational modification, protein turnover, chaperones
BolC02g002160.2J	0.843075	1.20941	1.02145	7.79259	3.9179	5.28813	9.15e-07	2.07378	up	--	--	unnamed protein product [Brassica oleracea]	--	--	--	--	--
BolC05g040610.2J	0.747615	0.595199	0	3.98107	3.63072	3.49265	0.000332806	2.07203	up	Biological Process: response to acid chemical (GO:0001101);; Cellular Component: cellular_component (GO:0005575);; Cellular Component: cell wall (GO:0005618);; Cellular Component: intracellular (GO:0005622);; Cellular Component: cell (GO:0005623);; Cellular Component: cytoplasm (GO:0005737);; Cellular Component: vacuole (GO:0005773);; Biological Process: biological_process (GO:0008150);; Biologic…	--	cysteine-rich repeat secretory protein 38 [Brassica napus]	Cysteine-rich repeat secretory protein 38 OS=Arabidopsis thaliana OX=3702 GN=CRRSP38 PE=2 SV=1	Salt stress response/antifungal	--	--	Function unknown
BolC03g022910.2J	0.5798	0.583693	0.248034	3.32259	3.31792	2.21362	1.37e-05	2.07179	up	Biological Process: response to acid chemical (GO:0001101);; Molecular Function: molecular_function (GO:0003674);; Molecular Function: enzyme inhibitor activity (GO:0004857);; Molecular Function: protein phosphatase inhibitor activity (GO:0004864);; Molecular Function: binding (GO:0005488);; Molecular Function: protein binding (GO:0005515);; Cellular Component: cellular_component (GO:0005575);; C…	K14496|5.3e-113|bna:106427731|K14496 abscisic acid receptor PYR/PYL family | (RefSeq) abscisic acid receptor PYL4	PREDICTED: abscisic acid receptor PYL4-like [Brassica oleracea var. oleracea]	Abscisic acid receptor PYL4 OS=Arabidopsis thaliana OX=3702 GN=PYL4 PE=1 SV=1	Polyketide cyclase / dehydrase and lipid transport	--	--	Function unknown
BolC03g079590.2J	0.097203	0.257922	0.277138	1.36498	1.88676	1.31959	9.82e-05	2.07159	up	Biological Process: regulation of photomorphogenesis (GO:0010099);;	--	F-box protein At2g16365 [Brassica rapa]	F-box protein At2g16365 OS=Arabidopsis thaliana OX=3702 GN=At2g16365 PE=2 SV=2	--	--	--	Function unknown
BolC01g012420.2J	6.72232	11.038	6.6022	35.9695	48.5434	28.6295	4.48e-13	2.07111	up	Molecular Function: protein serine/threonine kinase activity (GO:0004674);; Molecular Function: ATP binding (GO:0005524);; Biological Process: signal transduction (GO:0007165);;	K07198|1.3e-152|lsv:111893736|K07198 5'-AMP-activated protein kinase, catalytic alpha subunit [EC:2.7.11.11] | (RefSeq) CBL-interacting protein kinase 5-like isoform X1	PREDICTED: CBL-interacting serine/threonine-protein kinase 12 [Brassica oleracea var. oleracea]	CBL-interacting serine/threonine-protein kinase 12 OS=Arabidopsis thaliana OX=3702 GN=CIPK12 PE=1 SV=1	Protein kinase domain	Signal transduction mechanisms	Signal transduction mechanisms	Signal transduction mechanisms
BolC09g043290.2J	6.8625	6.83228	3.50437	30.8617	30.8123	20.138	1.6e-10	2.06474	up	Cellular Component: integral component of membrane (GO:0016021);;	--	hypothetical protein DY000_02017248, partial [Brassica cretica]	--	--	--	--	--
BolC04g009770.2J	1.05056	0.293275	0.492814	4.24121	4.60205	2.51128	2.82e-05	2.0602	up	Biological Process: response to acid chemical (GO:0001101);; Molecular Function: molecular_function (GO:0003674);; Molecular Function: enzyme inhibitor activity (GO:0004857);; Molecular Function: protein phosphatase inhibitor activity (GO:0004864);; Molecular Function: binding (GO:0005488);; Molecular Function: protein binding (GO:0005515);; Cellular Component: cellular_component (GO:0005575);; C…	K14496|4.1e-113|bna:106410560|K14496 abscisic acid receptor PYR/PYL family | (RefSeq) abscisic acid receptor PYL4	PREDICTED: abscisic acid receptor PYL4 [Brassica oleracea var. oleracea]	Abscisic acid receptor PYL4 OS=Arabidopsis thaliana OX=3702 GN=PYL4 PE=1 SV=1	Polyketide cyclase / dehydrase and lipid transport	--	--	Function unknown
BolC01g004750.2J	55.5333	60.6535	55.6886	236.558	329.295	195.165	6.31e-19	2.05267	up	Molecular Function: UDP-glycosyltransferase activity (GO:0008194);;	K23260|1.3e-290|bna:106438574|K23260 scopoletin glucosyltransferase [EC:2.4.1.128] | (RefSeq) UDP-glycosyltransferase 73B1 isoform X1	PREDICTED: UDP-glycosyltransferase 73B1 [Brassica oleracea var. oleracea]	UDP-glycosyltransferase 73B1 OS=Arabidopsis thaliana OX=3702 GN=UGT73B1 PE=2 SV=1	UDP-glucoronosyl and UDP-glucosyl transferase	--	Carbohydrate transport and metabolism;; Energy production and conversion	--
BolC02g035840.2J	0.321242	0.251345	0.280784	1.70883	2.46525	1.13677	4.82e-05	2.05081	up	Molecular Function: channel activity (GO:0015267);; Cellular Component: integral component of membrane (GO:0016021);;	K09874|2.3e-157|boe:106325220|K09874 aquaporin NIP | (RefSeq) aquaporin NIP6-1	PREDICTED: aquaporin NIP6-1 [Brassica oleracea var. oleracea]	Aquaporin NIP6-1 OS=Arabidopsis thaliana OX=3702 GN=NIP6-1 PE=1 SV=1	Major intrinsic protein	Carbohydrate transport and metabolism	Carbohydrate transport and metabolism	Carbohydrate transport and metabolism
BolC08g001990.2J	40.5133	48.0957	41.9748	178.858	281.939	132.666	3.81e-13	2.04969	up	Molecular Function: UDP-glycosyltransferase activity (GO:0008194);;	K13691|2.0e-128|nnu:104586813|K13691 pathogen-inducible salicylic acid glucosyltransferase [EC:2.4.1.-] | (RefSeq) UDP-glycosyltransferase 74F2-like	PREDICTED: UDP-glycosyltransferase 74E2 [Brassica oleracea var. oleracea]	UDP-glycosyltransferase 74E2 OS=Arabidopsis thaliana OX=3702 GN=UGT74E2 PE=1 SV=1	UDP-glucoronosyl and UDP-glucosyl transferase	Carbohydrate transport and metabolism	Carbohydrate transport and metabolism;; Energy production and conversion	--
BolC03g026170.2J	1.23152	6.36741	2.20536	20.4579	21.7221	12.3346	8.38e-06	2.04871	up	Molecular Function: molecular_function (GO:0003674);; Molecular Function: enzyme inhibitor activity (GO:0004857);; Cellular Component: cellular_component (GO:0005575);; Cellular Component: intracellular (GO:0005622);; Cellular Component: cell (GO:0005623);; Cellular Component: nucleus (GO:0005634);; Cellular Component: cytoplasm (GO:0005737);; Cellular Component: cytosol (GO:0005829);; Cellular C…	K06911|6.4e-182|bna:106388302|K06911 quercetin 2,3-dioxygenase [EC:1.13.11.24] | (RefSeq) pirin-like protein 2	unnamed protein product [Brassica oleracea]	Pirin-like protein 2 OS=Arabidopsis thaliana OX=3702 GN=PRN2 PE=1 SV=3	Pirin C-terminal cupin domain	General function prediction only	--	Function unknown
Brassica_oleracea_newGene_4548	0.319253	0.038557	0.131633	1.19617	1.39589	0.893486	0.00014324	2.04852	up	Molecular Function: monooxygenase activity (GO:0004497);; Molecular Function: iron ion binding (GO:0005506);; Cellular Component: integral component of membrane (GO:0016021);; Molecular Function: oxidoreductase activity, acting on paired donors, with incorporation or reduction of molecular oxygen (GO:0016705);; Molecular Function: heme binding (GO:0020037);;	K20559|7.5e-185|crb:17884730|K20559 dihydrocamalexate/camalexin synthase [EC:1.14.19.52] | (RefSeq) bifunctional dihydrocamalexate synthase/camalexin synthase	BnaC08g40600D [Brassica napus]	Cytochrome P450 71B7 OS=Arabidopsis thaliana OX=3702 GN=CYP71B7 PE=1 SV=1	Cytochrome P450	Secondary metabolites biosynthesis, transport and catabolism;; Defense mechanisms	Secondary metabolites biosynthesis, transport and catabolism	Secondary metabolites biosynthesis, transport and catabolism
Brassica_oleracea_newGene_4511	0.590464	0.26147	0.299803	3.64959	1.52357	2.27255	8.19e-05	2.04717	up	Biological Process: innate immune response (GO:0045087);;	--	PREDICTED: elicitor peptide 6 [Brassica oleracea var. oleracea]	Elicitor peptide 6 OS=Arabidopsis thaliana OX=3702 GN=PEP6 PE=3 SV=1	Elicitor peptide 1-7	--	--	--
BolC08g055590.2J	1.93281	2.62444	2.49461	10.5136	12.7493	8.55951	3.67e-15	2.047	up	Molecular Function: calmodulin binding (GO:0005516);; Biological Process: defense response (GO:0006952);; Biological Process: response to biotic stimulus (GO:0009607);; Cellular Component: integral component of membrane (GO:0016021);;	K08472|0.0e+00|bna:106420209|K08472 mlo protein | (RefSeq) MLO-like protein 4 isoform X1	unnamed protein product [Brassica oleracea]	MLO-like protein 4 OS=Arabidopsis thaliana OX=3702 GN=MLO4 PE=2 SV=2	Mlo family	--	--	Signal transduction mechanisms
BolC06g049090.2J	11.8806	16.1997	12.7892	61.6943	73.9862	45.9122	2.85e-17	2.04695	up	Molecular Function: protein binding (GO:0005515);;	K10570|5.3e-09|qsu:112002552|K10570 DNA excision repair protein ERCC-8 | (RefSeq) DNA excision repair protein ckn1-like	PREDICTED: uncharacterized WD repeat-containing protein C2A9.03 isoform X1 [Brassica oleracea var. oleracea]	--	Anaphase-promoting complex subunit 4 WD40 domain	--	--	Function unknown
BolC02g003550.2J	10.8052	17.5778	15.7349	70.704	70.3517	55.7482	8.84e-18	2.04598	up	Molecular Function: DNA binding (GO:0003677);; Cellular Component: nucleus (GO:0005634);; Biological Process: regulation of transcription, DNA-templated (GO:0006355);;	K00521|8.6e-42|cmos:111447866|K00521 ferric-chelate reductase [EC:1.16.1.7] | (RefSeq) ferric reduction oxidase 7, chloroplastic-like	unnamed protein product, partial [Brassica oleracea]	Protein ATAF2 OS=Arabidopsis thaliana OX=3702 GN=NAC081 PE=1 SV=1	No apical meristem (NAM) protein	--	--	Transcription
BolC05g018920.2J	0	0.502102	0.320538	16.6933	29.4337	14.029	0.00127545	2.0458	up	Cellular Component: integral component of membrane (GO:0016021);; Biological Process: transmembrane transport (GO:0055085);;	K24139|5.6e-209|bna:106421325|K24139 auxin efflux carrier family protein | (RefSeq) protein PIN-LIKES 1-like	BnaC05g16230D [Brassica napus]	Protein PIN-LIKES 1 OS=Arabidopsis thaliana OX=3702 GN=PILS1 PE=2 SV=1	Membrane transport protein	--	Function unknown	Function unknown
BolC02g004410.2J	7.33489	9.02666	9.42171	47.6254	39.062	29.0606	3.22e-16	2.0455	up	Molecular Function: methyltransferase activity (GO:0008168);;	K22438|1.0e-12|qsu:111983315|K22438 trans-aconitate 3-methyltransferase [EC:2.1.1.145] | (RefSeq) trans-aconitate 3-methyltransferase-like	PREDICTED: putative methyltransferase DDB_G0268948 [Brassica oleracea var. oleracea]	--	Methyltransferase domain	Coenzyme transport and metabolism	General function prediction only	Secondary metabolites biosynthesis, transport and catabolism
BolC02g048440.2J	1.31001	7.86201	3.15043	29.9669	40.9641	25.2638	0.000431264	2.04487	up	Cellular Component: integral component of membrane (GO:0016021);; Molecular Function: transmembrane transporter activity (GO:0022857);;	K14445|4.2e-311|bna:106419542|K14445 solute carrier family 13 (sodium-dependent dicarboxylate transporter), member 2/3/5 | (RefSeq) tonoplast dicarboxylate transporter isoform X3	tonoplast dicarboxylate transporter isoform X3 [Brassica napus]	Tonoplast dicarboxylate transporter OS=Arabidopsis thaliana OX=3702 GN=TDT PE=2 SV=2	Sodium:sulfate symporter transmembrane region	Carbohydrate transport and metabolism	Inorganic ion transport and metabolism	Inorganic ion transport and metabolism
Brassica_oleracea_newGene_1969	0.346864	0.243259	0.567956	2.57709	2.11649	2.28038	8.22e-06	2.04183	up	#N/A	#N/A	#N/A	#N/A	#N/A	#N/A	#N/A	#N/A
BolC02g051120.2J	1.87823	0.872178	1.13555	5.89793	7.86081	4.88163	5.95e-09	2.0403	up	Molecular Function: transcription factor activity, sequence-specific DNA binding (GO:0003700);; Cellular Component: nucleus (GO:0005634);; Molecular Function: sequence-specific DNA binding (GO:0043565);;	K08819|1.3e-80|brp:103870946|K08819 cyclin-dependent kinase 12/13 [EC:2.7.11.22 2.7.11.23] | (RefSeq) WRKY58; probable WRKY transcription factor 58	WRKY transcription factor [Brassica oleracea var. capitata]	Probable WRKY transcription factor 3 OS=Arabidopsis thaliana OX=3702 GN=WRKY3 PE=2 SV=1	WRKY DNA -binding domain	--	--	Transcription
BolC03g082140.2J	6.56921	11.5964	8.26009	44.59	48.3118	28.3563	6.21e-12	2.0396	up	Cellular Component: cytoplasm (GO:0005737);; Cellular Component: cytosol (GO:0005829);; Biological Process: glutamine metabolic process (GO:0006541);;	K22314|5.1e-142|boe:106329223|K22314 glucosinolate gamma-glutamyl hydrolase [EC:3.4.19.16] | (RefSeq) putative glutamine amidotransferase YLR126C	gamma-glutamyl peptidase 1 [Brassica rapa]	Gamma-glutamyl peptidase 1 OS=Arabidopsis thaliana OX=3702 GN=GGP1 PE=1 SV=1	Glutamine amidotransferase class-I	Nucleotide transport and metabolism	Nucleotide transport and metabolism	Nucleotide transport and metabolism
BolC06g049450.2J	30.531	36.1468	31.4666	130.886	202.388	105.125	1.79e-14	2.03907	up	Biological Process: isoprenoid biosynthetic process (GO:0008299);; Cellular Component: plastid (GO:0009536);; Biological Process: plastoquinone biosynthetic process (GO:0010236);; Molecular Function: trans-octaprenyltranstransferase activity (GO:0050347);;	K05356|2.1e-233|boe:106301071|K05356 all-trans-nonaprenyl-diphosphate synthase [EC:2.5.1.84 2.5.1.85] | (RefSeq) solanesyl diphosphate synthase 1 isoform X1	PREDICTED: solanesyl diphosphate synthase 1 isoform X1 [Brassica oleracea var. oleracea]	Solanesyl diphosphate synthase 1, chloroplastic OS=Arabidopsis thaliana OX=3702 GN=SPS1 PE=1 SV=1	Polyprenyl synthetase	Coenzyme transport and metabolism	Coenzyme transport and metabolism	Coenzyme transport and metabolism
BolC03g040930.2J	2.01566	10.1471	18.3734	96.448	191.35	75.9958	0.00115718	2.03761	up	Molecular Function: methyltransferase activity (GO:0008168);;	K21484|1.9e-220|bna:106346584|K21484 benzoate/salicylate 1-O-methyltransferase [EC:2.1.1.273 2.1.1.274] | (RefSeq) salicylate/benzoate carboxyl methyltransferase-like	salicylate/benzoate carboxyl methyltransferase-like [Brassica napus]	Salicylate/benzoate carboxyl methyltransferase OS=Arabidopsis thaliana OX=3702 GN=BSMT1 PE=1 SV=1	SAM dependent carboxyl methyltransferase	--	--	Function unknown
BolC01g022290.2J	1.4905	2.71636	2.68622	11.733	14.5558	7.3612	2.36e-08	2.0376	up	--	--	PREDICTED: uncharacterized protein LOC106345040 [Brassica oleracea var. oleracea]	--	Protein of unknown function (DUF1223)	Function unknown	--	Function unknown
BolC03g047740.2J	2.13281	1.32793	1.32841	47.09	3.33519	16.4561	0.00131369	2.03409	up	--	--	hypothetical protein F2Q69_00004048 [Brassica cretica]	Cysteine-rich repeat secretory protein 26 OS=Arabidopsis thaliana OX=3702 GN=CRRSP26 PE=2 SV=2	Salt stress response/antifungal	--	--	Function unknown
BolC03g048350.2J	0.272597	0.528241	0.508258	3.9678	2.3964	2.61793	0.000113681	2.03115	up	Molecular Function: calcium ion binding (GO:0005509);; Biological Process: calcium-mediated signaling (GO:0019722);;	K13448|5.9e-55|bna:111214663|K13448 calcium-binding protein CML | (RefSeq) calmodulin-like protein 11	PREDICTED: calmodulin-like protein 11 isoform X2 [Brassica oleracea var. oleracea]	Calmodulin-like protein 11 OS=Arabidopsis thaliana OX=3702 GN=CML11 PE=2 SV=1	EF hand	--	Signal transduction mechanisms	Signal transduction mechanisms
BolC06g011960.2J	4.10117	3.66557	3.44837	17.6137	16.5177	14.2512	9.82e-25	2.02859	up	Molecular Function: nucleotide binding (GO:0000166);; Molecular Function: molecular_function (GO:0003674);; Molecular Function: binding (GO:0005488);; Molecular Function: protein binding (GO:0005515);; Cellular Component: cellular_component (GO:0005575);; Cellular Component: intracellular (GO:0005622);; Cellular Component: cell (GO:0005623);; Cellular Component: cytoplasm (GO:0005737);; Biologica…	K13466|1.1e-12|cic:CICLE_v10007014mg|K13466 EIX receptor 1/2 | (RefSeq) hypothetical protein	BnaC06g30610D [Brassica napus]	Leucine-rich repeat protein FLOR 1 OS=Arabidopsis thaliana OX=3702 GN=FLR1 PE=1 SV=1	Leucine rich repeat	--	General function prediction only	Function unknown
BolC04g068070.2J	67.3567	100.432	80.3478	450.897	410.505	246.025	6.03e-14	2.02838	up	Molecular Function: calcium ion binding (GO:0005509);;	K24345|4.4e-68|boe:106337258|K24345 calcium-binding protein KIC and related proteins | (RefSeq) calcium-binding protein KIC-like	calcium-binding protein KIC [Brassica rapa]	Calcium-binding protein KIC OS=Arabidopsis thaliana OX=3702 GN=KIC PE=1 SV=2	EF-hand domain pair	--	Cytoskeleton;; Cell cycle control, cell division, chromosome partitioning	--
BolC02g030380.2J	2.82984	4.76469	2.33928	33.199	5.80929	18.0496	2.22e-05	2.02767	up	Molecular Function: hydrolase activity (GO:0016787);;	K07766|5.6e-109|boe:106327893|K07766 diphosphoinositol-polyphosphate diphosphatase [EC:3.6.1.52] | (RefSeq) nudix hydrolase 21, chloroplastic	PREDICTED: nudix hydrolase 21, chloroplastic [Brassica oleracea var. oleracea]	Nudix hydrolase 21, chloroplastic OS=Arabidopsis thaliana OX=3702 GN=NUDT21 PE=2 SV=1	NUDIX domain	Defense mechanisms	Signal transduction mechanisms	Signal transduction mechanisms
BolC01g020760.2J	7.77686	4.64453	5.08418	23.6033	32.1261	21.9472	1.13e-13	2.02083	up	Biological Process: regulation of transcription, DNA-templated (GO:0006355);; Molecular Function: zinc ion binding (GO:0008270);; Molecular Function: sequence-specific DNA binding (GO:0043565);;	K09184|2.8e-08|dcr:108219662|K09184 GATA-binding protein, other eukaryote | (RefSeq) GATA transcription factor 11-like	putative GATA transcription factor 22 [Brassica napus]	Putative GATA transcription factor 22 OS=Arabidopsis thaliana OX=3702 GN=GATA22 PE=1 SV=1	GATA zinc finger	--	Transcription	Transcription
BolC08g001460.2J	18.7136	13.6229	9.38242	69.8635	56.4659	56.0984	9.8e-16	2.01464	up	Molecular Function: protein binding (GO:0005515);; Biological Process: regulation of carbohydrate metabolic process (GO:0006109);; Biological Process: response to stress (GO:0006950);; Biological Process: organelle organization (GO:0006996);; Biological Process: cell communication (GO:0007154);; Biological Process: biological_process (GO:0008150);; Biological Process: cellular response to starvat…	K14152|2.7e-62|cpep:111783531|K14152 phosphoribosyl-ATP pyrophosphohydrolase / phosphoribosyl-AMP cyclohydrolase / histidinol dehydrogenase [EC:3.6.1.31 3.5.4.19 1.1.1.23] | (RefSeq) uncharacterized protein LOC111783531	protein SULFUR DEFICIENCY-INDUCED 2-like [Brassica napus]	Protein SULFUR DEFICIENCY-INDUCED 2 OS=Arabidopsis thaliana OX=3702 GN=At1g04770 PE=2 SV=1	Tetratricopeptide repeat	General function prediction only	--	Function unknown
BolC09g055550.2J	0.858538	0.704596	0.821316	5.70564	2.40491	3.51806	7.64e-08	2.01082	up	Molecular Function: antiporter activity (GO:0015297);; Cellular Component: membrane (GO:0016020);; Cellular Component: integral component of membrane (GO:0016021);; Molecular Function: transmembrane transporter activity (GO:0022857);; Molecular Function: xenobiotic transporter activity (GO:0042910);;	K03327|3.0e-271|boe:106313682|K03327 multidrug resistance protein, MATE family | (RefSeq) protein TRANSPARENT TESTA 12-like	PREDICTED: protein TRANSPARENT TESTA 12-like [Brassica oleracea var. oleracea]	Protein DETOXIFICATION 25 OS=Arabidopsis thaliana OX=3702 GN=DTX25 PE=2 SV=1	MatE	Defense mechanisms	General function prediction only	Defense mechanisms
BolC08g060750.2J	3.40027	2.0251	2.67644	12.0997	17.8603	8.60096	3.65e-08	2.0087	up	Molecular Function: metal ion binding (GO:0046872);;	K09377|1.3e-74|cpap:110819511|K09377 cysteine and glycine-rich protein | (RefSeq) LIM domain-containing protein PLIM2b isoform X1	PREDICTED: LIM domain-containing protein PLIM2b-like [Brassica oleracea var. oleracea]	LIM domain-containing protein PLIM2b OS=Arabidopsis thaliana OX=3702 GN=PLIM2B PE=1 SV=1	LIM domain	--	Signal transduction mechanisms;; Cytoskeleton	--
BolC04g004510.2J	3.76565	2.12664	1.68876	16.0701	9.97445	9.57083	1.14e-08	2.00673	up	Molecular Function: DNA binding (GO:0003677);; Cellular Component: nucleus (GO:0005634);; Biological Process: regulation of transcription, DNA-templated (GO:0006355);;	K00521|9.0e-47|cmos:111447866|K00521 ferric-chelate reductase [EC:1.16.1.7] | (RefSeq) ferric reduction oxidase 7, chloroplastic-like	BnaC04g52880D [Brassica napus]	Transcription factor JUNGBRUNNEN 1 OS=Arabidopsis thaliana OX=3702 GN=JUB1 PE=1 SV=1	No apical meristem (NAM) protein	--	--	Transcription
BolC07g057980.2J	1.95329	6.01893	2.2533	19.5571	17.2504	13.5173	4.83e-07	2.00495	up	--	K19042|8.1e-126|bna:106431449|K19042 E3 ubiquitin-protein ligase BOI and related proteins [EC:2.3.2.27] | (RefSeq) probable BOI-related E3 ubiquitin-protein ligase 2	PREDICTED: probable BOI-related E3 ubiquitin-protein ligase 2 [Brassica oleracea var. oleracea]	--	--	--	Posttranslational modification, protein turnover, chaperones	Posttranslational modification, protein turnover, chaperones
BolC01g039640.2J	9.70209	9.8268	9.54759	46.3704	52.1709	29.1402	2.72e-13	2.00107	up	Cellular Component: nucleus (GO:0005634);; Biological Process: regulation of transcription, DNA-templated (GO:0006355);; Biological Process: auxin-activated signaling pathway (GO:0009734);;	K14484|2.7e-94|bna:106348322|K14484 auxin-responsive protein IAA | (RefSeq) auxin-responsive protein IAA2-like	auxin-responsive protein IAA2-like [Brassica napus]	Auxin-responsive protein IAA2 OS=Arabidopsis thaliana OX=3702 GN=IAA2 PE=1 SV=3	AUX/IAA family	--	--	Transcription
BolC04g043030.2J	47.6434	35.8692	40.5455	213.287	201.237	122.585	4.72e-15	2.00086	up	Molecular Function: glutathione transferase activity (GO:0004364);; Molecular Function: glutathione peroxidase activity (GO:0004602);; Cellular Component: nuclear envelope (GO:0005635);; Cellular Component: endoplasmic reticulum (GO:0005783);; Cellular Component: integral component of membrane (GO:0016021);;	K00799|1.3e-76|bna:106435496|K00799 glutathione S-transferase [EC:2.5.1.18] | (RefSeq) microsomal glutathione S-transferase 3-like	hypothetical protein DY000_02033369 [Brassica cretica]	--	MAPEG family	--	--	Function unknown
BolC01g019750.2J	0.119169	0.152949	0.361031	1.30282	1.55479	1.31229	0.000107117	1.99518	up	Molecular Function: oxidoreductase activity (GO:0016491);; Molecular Function: metal ion binding (GO:0046872);;	K05658|3.6e-93|cpep:111781709|K05658 ATP-binding cassette, subfamily B (MDR/TAP), member 1 [EC:7.6.2.2] | (RefSeq) uncharacterized protein LOC111781709	unnamed protein product [Brassica oleracea]	Protein SRG1 OS=Arabidopsis thaliana OX=3702 GN=SRG1 PE=2 SV=1	2OG-Fe(II) oxygenase superfamily	Secondary metabolites biosynthesis, transport and catabolism	Secondary metabolites biosynthesis, transport and catabolism;; General function prediction only	Secondary metabolites biosynthesis, transport and catabolism
BolC09g010870.2J	2.5042	4.4059	1.81724	16.8633	13.3731	11.2026	5.5e-08	1.99293	up	--	--	PREDICTED: uncharacterized protein LOC106316459 [Brassica oleracea var. oleracea]	--	Domain of unknown function (DUF4228)	--	--	Function unknown
BolC07g025370.2J	6.09336	5.21746	5.37979	24.2571	27.6743	18.561	6.94e-20	1.99271	up	Biological Process: DNA-templated transcriptional start site selection (GO:0001173);; Molecular Function: DNA binding (GO:0003677);; Cellular Component: nucleus (GO:0005634);; Molecular Function: transcription factor binding (GO:0008134);; Molecular Function: zinc ion binding (GO:0008270);; Biological Process: blue light signaling pathway (GO:0009785);;	--	PREDICTED: LOW QUALITY PROTEIN: uncharacterized protein LOC106302939 [Brassica oleracea var. oleracea]	--	Plus-3 domain	--	--	Function unknown
BolC07g021580.2J	14.7123	5.64653	11.3262	46.3348	55.2355	41.0222	3.4e-10	1.99233	up	Molecular Function: O-methyltransferase activity (GO:0008171);; Biological Process: methylation (GO:0032259);; Molecular Function: protein dimerization activity (GO:0046983);;	K22703|1.9e-208|boe:106307085|K22703 hydroxy-3-indolylmethylglucosinolate O-methyltransferase [EC:2.1.1.-] | (RefSeq) caffeic acid 3-O-methyltransferase-like	hypothetical protein F2Q69_00054720 [Brassica cretica]	Indole glucosinolate O-methyltransferase 1 OS=Arabidopsis thaliana OX=3702 GN=IGMT1 PE=1 SV=1	O-methyltransferase domain	Coenzyme transport and metabolism	General function prediction only	Replication, recombination and repair
BolC07g048730.2J	18.8039	17.4651	18.5993	67.1792	109.362	59.666	2.65e-14	1.99187	up	Molecular Function: metallopeptidase activity (GO:0008237);; Cellular Component: integral component of membrane (GO:0016021);; Molecular Function: hydrolase activity, acting on carbon-nitrogen (but not peptide) bonds, in linear amidines (GO:0016813);;	K02083|1.3e-264|boe:106301149|K02083 allantoate deiminase [EC:3.5.3.9] | (RefSeq) allantoate deiminase	hypothetical protein F2Q69_00057099 [Brassica cretica]	Allantoate deiminase OS=Arabidopsis thaliana OX=3702 GN=AAH PE=1 SV=2	Peptidase family M20/M25/M40	Amino acid transport and metabolism	--	Amino acid transport and metabolism
BolC08g021400.2J	0.366748	0.087315	0.248103	0.977982	1.76083	1.60313	0.000115737	1.99145	up	Biological Process: cellulose microfibril organization (GO:0010215);; Cellular Component: anchored component of membrane (GO:0031225);;	--	COBRA-like protein 6 [Brassica napus]	COBRA-like protein 6 OS=Arabidopsis thaliana OX=3702 GN=COBL6 PE=2 SV=2	COBRA-like protein	--	--	Function unknown
BolC07g044330.2J	0.979265	0.711487	0.858855	6.75393	3.92157	3.31519	1.61e-05	1.98806	up	--	--	uncharacterized protein LOC106425644 [Brassica napus]	--	Domain of unknown function (DUF4228)	--	--	--
BolC03g034760.2J	1.24125	2.56077	3.69022	16.1335	10.5621	11.1685	1.47e-06	1.9873	up	Biological Process: regulation of systemic acquired resistance (GO:0010112);;	--	protein NIM1-INTERACTING 1-like [Brassica napus]	--	NPR1 interacting	--	--	--
BolC09g064780.2J	20.0778	22.6168	18.8251	93.0331	99.6473	65.9234	9.08e-20	1.98686	up	Molecular Function: protein binding (GO:0005515);; Cellular Component: cellular_component (GO:0005575);; Cellular Component: membrane (GO:0016020);;	K01188|6.5e-28|sita:101778196|K01188 beta-glucosidase [EC:3.2.1.21] | (RefSeq) beta-glucosidase 12	PREDICTED: polygalacturonase inhibitor 1-like [Brassica oleracea var. oleracea]	Polygalacturonase inhibitor 1 OS=Arabidopsis thaliana OX=3702 GN=PGIP1 PE=1 SV=1	Leucine rich repeat N-terminal domain	--	--	Function unknown
BolC07g013600.2J	1.20311	1.14623	1.14492	5.16043	6.84323	3.77109	8.15e-10	1.98625	up	Molecular Function: adenosylhomocysteinase activity (GO:0004013);; Biological Process: one-carbon metabolic process (GO:0006730);;	K01251|5.2e-284|boe:106306503|K01251 adenosylhomocysteinase [EC:3.3.1.1] | (RefSeq) adenosylhomocysteinase 2-like	adenosylhomocysteinase 2 [Brassica rapa]	Adenosylhomocysteinase 2 OS=Arabidopsis thaliana OX=3702 GN=SAHH2 PE=2 SV=1	S-adenosyl-L-homocysteine hydrolase	Coenzyme transport and metabolism	Coenzyme transport and metabolism	Coenzyme transport and metabolism
BolC02g024990.2J	0.926705	1.68662	1.01859	8.10299	4.64559	4.62838	1.21e-07	1.98496	up	Molecular Function: hydrolase activity (GO:0016787);;	K20506|9.8e-40|mus:103977527|K20506 tuliposide A-converting enzyme [EC:4.2.99.22] | (RefSeq) tuliposide A-converting enzyme 2, chloroplastic-like	probable carboxylesterase 6 isoform X1 [Brassica napus]	Probable carboxylesterase 6 OS=Arabidopsis thaliana OX=3702 GN=CXE6 PE=2 SV=1	alpha/beta hydrolase fold	Lipid transport and metabolism	Defense mechanisms	Defense mechanisms
BolC05g044750.2J	2.48115	2.43677	1.999	17.1293	4.24253	13.6996	2.32e-06	1.98354	up	Cellular Component: nucleus (GO:0005634);; Molecular Function: CTD phosphatase activity (GO:0008420);; Biological Process: dephosphorylation of RNA polymerase II C-terminal domain (GO:0070940);;	K18999|1.2e-174|bna:106390059|K18999 RNA polymerase II C-terminal domain phosphatase-like 3/4 [EC:3.1.3.16] | (RefSeq) RNA polymerase II C-terminal domain phosphatase-like 4	RNA polymerase II C-terminal domain phosphatase-like 4 [Brassica napus]	RNA polymerase II C-terminal domain phosphatase-like 5 OS=Arabidopsis thaliana OX=3702 GN=CPL5 PE=1 SV=2	NLI interacting factor-like phosphatase	--	Transcription	Transcription
BolC09g068990.2J	0.402377	0.614252	0.580227	2.36274	3.43538	2.27636	1.8e-06	1.98227	up	--	K19329|3.5e-98|jre:109014479|K19329 WW domain-containing oxidoreductase | (RefSeq) short-chain dehydrogenase TIC 32, chloroplastic-like	PREDICTED: short-chain dehydrogenase TIC 32, chloroplastic-like [Brassica oleracea var. oleracea]	Short-chain dehydrogenase TIC 32 A, chloroplastic OS=Brassica napus OX=3708 GN=TIC32A PE=2 SV=1	short chain dehydrogenase	Lipid transport and metabolism;; Secondary metabolites biosynthesis, transport and catabolism;; General function prediction only	Secondary metabolites biosynthesis, transport and catabolism	Secondary metabolites biosynthesis, transport and catabolism
BolC08g050140.2J	17.1734	21.7459	20.1711	87.1959	107.399	58.6971	4.75e-14	1.98114	up	Cellular Component: integral component of membrane (GO:0016021);;	K01184|3.4e-11|hbr:110656842|K01184 polygalacturonase [EC:3.2.1.15] | (RefSeq) polygalacturonase QRT2-like	tetraspanin-2-like [Brassica napus]	Tetraspanin-2 OS=Arabidopsis thaliana OX=3702 GN=TET2 PE=2 SV=1	Tetraspanin family	--	--	Function unknown
Brassica_oleracea_newGene_6027	0.328185	0.5054	0.32049	2.02842	2.47408	1.24893	2.32e-05	1.98027	up	--	--	hypothetical protein F2Q68_00009095 [Brassica cretica]	--	--	--	--	--
Brassica_oleracea_newGene_1153	0.146952	0.035755	0.198304	0.638151	0.883533	0.576658	3.69e-05	1.97863	up	--	--	hypothetical protein F2Q69_00013396 [Brassica cretica]	--	--	--	--	--
BolC03g030460.2J	3.22841	2.33967	0.864624	13.5438	10.5213	7.68551	2.98e-06	1.97488	up	Cellular Component: plasma membrane (GO:0005886);; Biological Process: response to nitrate (GO:0010167);; Molecular Function: nitrate transmembrane transporter activity (GO:0015112);; Cellular Component: integral component of membrane (GO:0016021);; Biological Process: nitrate assimilation (GO:0042128);;	--	hypothetical protein BRARA_C02531 [Brassica rapa]	High-affinity nitrate transporter 3.1 OS=Arabidopsis thaliana OX=3702 GN=NRT3.1 PE=1 SV=1	High-affinity nitrate transporter accessory	--	--	Function unknown
BolC08g016850.2J	2.8686	2.96487	2.86224	14.1069	15.1983	9.16524	2.26e-10	1.97228	up	Biological Process: response to acid chemical (GO:0001101);; Molecular Function: molecular_function (GO:0003674);; Molecular Function: binding (GO:0005488);; Molecular Function: protein binding (GO:0005515);; Cellular Component: cellular_component (GO:0005575);; Cellular Component: intracellular (GO:0005622);; Cellular Component: cell (GO:0005623);; Cellular Component: nucleus (GO:0005634);; Cell…	K14496|1.1e-104|boe:106312795|K14496 abscisic acid receptor PYR/PYL family | (RefSeq) abscisic acid receptor PYR1-like isoform X1	PREDICTED: abscisic acid receptor PYR1-like isoform X2 [Brassica oleracea var. oleracea]	Abscisic acid receptor PYR1 OS=Arabidopsis thaliana OX=3702 GN=PYR1 PE=1 SV=1	Polyketide cyclase / dehydrase and lipid transport	--	--	Function unknown
BolC06g032980.2J	0.427259	1.79198	0.27848	4.0538	8.29448	3.46007	0.000299208	1.96921	up	--	--	uncharacterized protein LOC106405090 [Brassica napus]	Protein LAZY 4 OS=Arabidopsis thaliana OX=3702 GN=LAZY4 PE=1 SV=1	--	--	--	--
BolC03g010890.2J	1.56684	1.81034	2.68499	12.2979	15.2897	4.26581	2.17e-05	1.96761	up	Cellular Component: integral component of membrane (GO:0016021);;	--	hypothetical protein F2Q68_00000721 [Brassica cretica]	--	--	--	--	--
BolC02g033080.2J	1.00418	0.718703	0.930962	4.86282	3.71719	3.93906	3.6e-08	1.96736	up	Cellular Component: cellular_component (GO:0005575);; Cellular Component: intracellular (GO:0005622);; Cellular Component: cell (GO:0005623);; Cellular Component: cytoplasm (GO:0005737);; Biological Process: protein targeting (GO:0006605);; Biological Process: transport (GO:0006810);; Biological Process: intracellular protein transport (GO:0006886);; Biological Process: protein localization (GO:0…	--	unnamed protein product, partial [Brassica oleracea]	Nucleoid-associated protein At2g24020, chloroplastic OS=Arabidopsis thaliana OX=3702 GN=STIC2 PE=1 SV=2	YbaB/EbfC DNA-binding family	General function prediction only	--	Replication, recombination and repair
BolC05g004880.2J	7.05373	6.8356	6.22471	28.9489	34.0986	21.3302	3.11e-16	1.96644	up	Molecular Function: serine-type peptidase activity (GO:0008236);; Cellular Component: integral component of membrane (GO:0016021);;	K03100|2.1e-197|bna:106397389|K03100 signal peptidase I [EC:3.4.21.89] | (RefSeq) probable thylakoidal processing peptidase 2, chloroplastic	BnaC05g04750D [Brassica napus]	Probable thylakoidal processing peptidase 2, chloroplastic OS=Arabidopsis thaliana OX=3702 GN=TPP2 PE=2 SV=1	Signal peptidase, peptidase S26	Intracellular trafficking, secretion, and vesicular transport	Posttranslational modification, protein turnover, chaperones	Posttranslational modification, protein turnover, chaperones
BolC07g048880.2J	18.1474	14.8849	13.4112	68.8484	74.3818	50.2857	4.05e-17	1.96478	up	Molecular Function: calcium ion binding (GO:0005509);;	K13448|7.7e-95|bna:106421213|K13448 calcium-binding protein CML | (RefSeq) calcium-binding protein CML42	PREDICTED: calcium-binding protein CML42-like [Brassica oleracea var. oleracea]	Calcium-binding protein CML42 OS=Arabidopsis thaliana OX=3702 GN=CML42 PE=1 SV=1	EF hand	Signal transduction mechanisms	Signal transduction mechanisms	Signal transduction mechanisms
BolC08g058380.2J	28.4275	27.577	24.9917	114.724	129.62	88.6733	1.65e-21	1.96359	up	Molecular Function: zinc ion binding (GO:0008270);;	--	PREDICTED: B-box zinc finger protein 24-like isoform X2 [Brassica oleracea var. oleracea]	B-box zinc finger protein 24 OS=Arabidopsis thaliana OX=3702 GN=BBX24 PE=1 SV=1	B-box zinc finger	--	--	Transcription
BolC03g008000.2J	0	0.569139	0.066393	2.23669	2.25045	1.7164	0.0015694	1.96282	up	Molecular Function: adenosylmethionine decarboxylase activity (GO:0004014);; Biological Process: S-adenosylmethioninamine biosynthetic process (GO:0006557);; Biological Process: spermine biosynthetic process (GO:0006597);; Biological Process: spermidine biosynthetic process (GO:0008295);;	K01611|3.0e-204|bna:106443154|K01611 S-adenosylmethionine decarboxylase [EC:4.1.1.50] | (RefSeq) S-adenosylmethionine decarboxylase proenzyme 2	hypothetical protein F2Q69_00000670 [Brassica cretica]	S-adenosylmethionine decarboxylase proenzyme 2 OS=Arabidopsis thaliana OX=3702 GN=SAMDC2 PE=2 SV=1	Adenosylmethionine decarboxylase	--	Signal transduction mechanisms	Signal transduction mechanisms
BolC07g044040.2J	4.84256	4.72364	3.12356	24.8311	14.0469	15.81	7.63e-12	1.95827	up	Molecular Function: DNA binding (GO:0003677);; Cellular Component: nucleus (GO:0005634);;	K09422|1.2e-152|boe:106301389|K09422 transcription factor MYB, plant | (RefSeq) transcription factor MYB44-like	PREDICTED: transcription factor MYB44-like [Brassica oleracea var. oleracea]	Transcription factor MYB77 OS=Arabidopsis thaliana OX=3702 GN=MYB77 PE=1 SV=1	Myb-like DNA-binding domain	--	Transcription	--
BolC01g004760.2J	0.658413	7.11848	2.92257	34.4496	40.0259	28.8962	0.00169842	1.95715	up	Molecular Function: UDP-glycosyltransferase activity (GO:0008194);;	K23260|2.0e-283|bna:106438572|K23260 scopoletin glucosyltransferase [EC:2.4.1.128] | (RefSeq) UDP-glycosyltransferase 73B3 isoform X2	UDP-glycosyltransferase 73B3 isoform X2 [Brassica napus]	UDP-glycosyltransferase 73B3 OS=Arabidopsis thaliana OX=3702 GN=UGT73B3 PE=2 SV=1	UDP-glucoronosyl and UDP-glucosyl transferase	--	Carbohydrate transport and metabolism;; Energy production and conversion	--
BolC03g047190.2J	2.07197	2.65574	2.41248	10.0316	11.1737	8.80665	1.72e-15	1.95566	up	--	K01923|3.3e-23|crb:17890966|K01923 phosphoribosylaminoimidazole-succinocarboxamide synthase [EC:6.3.2.6] | (RefSeq) phosphoribosylaminoimidazole-succinocarboxamide synthase, chloroplastic	unnamed protein product [Brassica oleracea]	--	Pyridoxamine 5'-phosphate oxidase	Inorganic ion transport and metabolism	--	Inorganic ion transport and metabolism
BolC06g039100.2J	24.331	18.913	26.2175	98.1254	142.646	60.2149	6.41e-10	1.95255	up	Molecular Function: molecular_function (GO:0003674);; Cellular Component: cellular_component (GO:0005575);; Cellular Component: intracellular (GO:0005622);; Cellular Component: cell (GO:0005623);; Cellular Component: cytoplasm (GO:0005737);; Biological Process: sulfur compound metabolic process (GO:0006790);; Molecular Function: enzyme activator activity (GO:0008047);; Biological Process: biologi…	K03517|1.2e-51|jre:109005552|K03517 quinolinate synthase [EC:2.5.1.72] | (RefSeq) quinolinate synthase, chloroplastic	hypothetical protein DY000_02063254 [Brassica cretica]	SufE-like protein 2, chloroplastic OS=Arabidopsis thaliana OX=3702 GN=SUFE2 PE=2 SV=1	Fe-S metabolism associated domain	Posttranslational modification, protein turnover, chaperones	--	Function unknown
BolC08g039900.2J	32.0208	26.6206	24.7562	126.67	103.142	105.493	2.26e-32	1.95014	up	Molecular Function: metal ion binding (GO:0046872);;	K23047|1.8e-43|adu:107462256|K23047 E3 ubiquitin-protein ligase UNKL [EC:2.3.2.27] | (RefSeq) zinc finger CCCH domain-containing protein 2	unnamed protein product [Brassica oleracea]	Zinc finger CCCH domain-containing protein 47 OS=Arabidopsis thaliana OX=3702 GN=At3g55980 PE=2 SV=1	Ankyrin repeats (many copies)	--	General function prediction only	Function unknown
BolC07g060660.2J	0.511129	0.605105	0.150902	2.70349	3.11228	2.1651	0.000250256	1.94917	up	--	K10393|2.9e-16|nta:107828690|K10393 kinesin family member 2/24 | (RefSeq) kinesin-13A-like	uncharacterized protein LOC103856431 isoform X1 [Brassica rapa]	--	zinc-binding in reverse transcriptase	--	General function prediction only	Amino acid transport and metabolism
BolC04g012620.2J	19.1301	32.5188	24.8849	118.171	128.54	77.7692	3.76e-12	1.94909	up	Molecular Function: DNA binding (GO:0003677);; Molecular Function: zinc ion binding (GO:0008270);;	--	PREDICTED: zinc finger A20 and AN1 domain-containing stress-associated protein 4-like [Brassica oleracea var. oleracea]	Zinc finger A20 and AN1 domain-containing stress-associated protein 4 OS=Arabidopsis thaliana OX=3702 GN=SAP4 PE=1 SV=1	AN1-like Zinc finger	--	General function prediction only	Function unknown
BolC06g039070.2J	12.8577	11.7072	16.7451	60.9802	80.0149	37.1801	3.18e-10	1.94679	up	Molecular Function: molecular_function (GO:0003674);; Cellular Component: cellular_component (GO:0005575);; Cellular Component: intracellular (GO:0005622);; Cellular Component: cell (GO:0005623);; Cellular Component: cytoplasm (GO:0005737);; Biological Process: sulfur compound metabolic process (GO:0006790);; Molecular Function: enzyme activator activity (GO:0008047);; Biological Process: biologi…	K03517|2.0e-51|jre:109005552|K03517 quinolinate synthase [EC:2.5.1.72] | (RefSeq) quinolinate synthase, chloroplastic	PREDICTED: sufE-like protein 2, chloroplastic [Brassica oleracea var. oleracea]	SufE-like protein 2, chloroplastic OS=Arabidopsis thaliana OX=3702 GN=SUFE2 PE=2 SV=1	Fe-S metabolism associated domain	Posttranslational modification, protein turnover, chaperones	--	Function unknown
BolC05g048490.2J	4.99983	2.221	3.53044	20.8236	17.202	12.9887	7.14e-07	1.94399	up	--	--	uncharacterized protein LOC106422874 [Brassica napus]	--	--	--	--	--
BolC03g064110.2J	4.46751	2.63492	3.60393	15.9301	17.1288	11.9919	9.39e-13	1.94287	up	Molecular Function: protein kinase activity (GO:0004672);; Molecular Function: ATP binding (GO:0005524);;	K08286|4.3e-253|boe:106328167|K08286 protein-serine/threonine kinase [EC:2.7.11.-] | (RefSeq) serine/threonine-protein kinase D6PK	PREDICTED: serine/threonine-protein kinase D6PK [Brassica oleracea var. oleracea]	Serine/threonine-protein kinase D6PK OS=Arabidopsis thaliana OX=3702 GN=D6PK PE=1 SV=1	Protein kinase domain	Signal transduction mechanisms	General function prediction only	Signal transduction mechanisms
BolC08g037230.2J	28.208	24.2626	31.2198	103.618	150.655	89.6708	4.72e-15	1.93605	up	Cellular Component: cytoplasm (GO:0005737);; Biological Process: L-phenylalanine catabolic process (GO:0006559);; Biological Process: cinnamic acid biosynthetic process (GO:0009800);; Molecular Function: phenylalanine ammonia-lyase activity (GO:0045548);;	K10775|0.0e+00|boe:106311920|K10775 phenylalanine ammonia-lyase [EC:4.3.1.24] | (RefSeq) phenylalanine ammonia-lyase 2	hypothetical protein DY000_02056066 [Brassica cretica]	Phenylalanine ammonia-lyase 2 OS=Arabidopsis thaliana OX=3702 GN=PAL2 PE=1 SV=2	Aromatic amino acid lyase	Amino acid transport and metabolism	Secondary metabolites biosynthesis, transport and catabolism	Secondary metabolites biosynthesis, transport and catabolism
BolC09g037760.2J	1.38342	3.50766	0.579547	7.01219	11.7487	9.27644	3.96e-05	1.93501	up	Molecular Function: trehalose-phosphatase activity (GO:0004805);; Biological Process: trehalose biosynthetic process (GO:0005992);;	K01087|2.2e-221|bna:111198494|K01087 trehalose 6-phosphate phosphatase [EC:3.1.3.12] | (RefSeq) trehalose-phosphate phosphatase A-like	PREDICTED: trehalose-phosphate phosphatase A-like [Brassica oleracea var. oleracea]	Trehalose-phosphate phosphatase A OS=Arabidopsis thaliana OX=3702 GN=TPPA PE=1 SV=1	Trehalose-phosphatase	Carbohydrate transport and metabolism	Carbohydrate transport and metabolism	Carbohydrate transport and metabolism
BolC09g038340.2J	19.9715	24.2424	21.5123	88.4184	101.051	73.7006	4.58e-22	1.9286	up	Molecular Function: kinase activity (GO:0016301);; Molecular Function: phosphotransferase activity, alcohol group as acceptor (GO:0016773);;	K00847|2.4e-190|bna:106423687|K00847 fructokinase [EC:2.7.1.4] | (RefSeq) probable fructokinase-7	PREDICTED: probable fructokinase-7 [Brassica oleracea var. oleracea]	Probable fructokinase-7 OS=Arabidopsis thaliana OX=3702 GN=At5g51830 PE=1 SV=1	pfkB family carbohydrate kinase	Carbohydrate transport and metabolism	Carbohydrate transport and metabolism	Carbohydrate transport and metabolism
BolC03g054660.2J	0.323048	0.210075	0.091697	1.02649	1.13447	1.02008	1.9e-05	1.92676	up	Biological Process: defense response to oomycetes (GO:0002229);; Molecular Function: protein kinase activity (GO:0004672);; Molecular Function: ATP binding (GO:0005524);; Biological Process: systemic acquired resistance, salicylic acid mediated signaling pathway (GO:0009862);; Biological Process: positive regulation of hydrogen peroxide metabolic process (GO:0010726);; Biological Process: positiv…	K22133|1.8e-81|egr:104443802|K22133 oxalate---CoA ligase [EC:6.2.1.8] | (RefSeq) oxalate--CoA ligase	PREDICTED: L-type lectin-domain containing receptor kinase IX.2 [Brassica oleracea var. oleracea]	L-type lectin-domain containing receptor kinase IX.2 OS=Arabidopsis thaliana OX=3702 GN=LECRK92 PE=1 SV=1	Legume lectin domain	General function prediction only	--	Signal transduction mechanisms
BolC07g057570.2J	20.2997	38.1135	21.08	123.143	129.031	81.0306	6.24e-11	1.92571	up	Molecular Function: zinc ion binding (GO:0008270);; Biological Process: lignin biosynthetic process (GO:0009809);; Molecular Function: oxidoreductase activity, acting on the CH-OH group of donors, NAD or NADP as acceptor (GO:0016616);; Molecular Function: cinnamyl-alcohol dehydrogenase activity (GO:0045551);;	K00083|9.3e-206|bna:106393959|K00083 cinnamyl-alcohol dehydrogenase [EC:1.1.1.195] | (RefSeq) cinnamyl alcohol dehydrogenase 5	cinnamyl alcohol dehydrogenase 5 [Brassica rapa]	Cinnamyl alcohol dehydrogenase 5 OS=Arabidopsis thaliana OX=3702 GN=CAD5 PE=1 SV=1	Alcohol dehydrogenase GroES-like domain	Carbohydrate transport and metabolism	Secondary metabolites biosynthesis, transport and catabolism	Secondary metabolites biosynthesis, transport and catabolism
BolC08g000820.2J	6.44681	4.8298	4.81056	27.8576	24.2874	15.1711	3.65e-11	1.92492	up	Molecular Function: acid phosphatase activity (GO:0003993);; Cellular Component: vacuolar membrane (GO:0005774);; Cellular Component: plant-type cell wall (GO:0009505);; Cellular Component: plasmodesma (GO:0009506);;	K20728|1.7e-34|thj:104814965|K20728 vegetative storage protein 2 | (RefSeq) vegetative storage protein 2-like	PREDICTED: acid phosphatase 1-like [Brassica oleracea var. oleracea]	Acid phosphatase 1 OS=Solanum lycopersicum OX=4081 GN=APS1 PE=2 SV=1	HAD superfamily, subfamily IIIB (Acid phosphatase)	--	--	Function unknown
BolC06g023780.2J	1.5621	0.878696	0.938838	4.05136	4.47079	6.55242	8.08e-08	1.91861	up	Molecular Function: DNA binding (GO:0003677);; Cellular Component: nucleus (GO:0005634);; Cellular Component: host cell nucleus (GO:0042025);; Molecular Function: metal ion binding (GO:0046872);;	K13415|5.6e-16|mdm:103413440|K13415 protein brassinosteroid insensitive 1 [EC:2.7.10.1 2.7.11.1] | (RefSeq) uncharacterized protein LOC103413440 isoform X1	squamosa promoter-binding-like protein 15 [Brassica napus]	Squamosa promoter-binding protein-like 15 OS=Arabis alpina OX=50452 GN=SPL15 PE=2 SV=1	SBP domain	--	--	Transcription
BolC08g054880.2J	8.49531	6.48658	4.28286	30.0348	25.9237	22.6413	2.43e-13	1.91487	up	Molecular Function: N,N-dimethylaniline monooxygenase activity (GO:0004499);; Molecular Function: flavin adenine dinucleotide binding (GO:0050660);; Molecular Function: NADP binding (GO:0050661);;	K22324|3.2e-182|brp:103843151|K22324 aliphatic glucosinolate S-oxygenase [EC:1.14.13.237] | (RefSeq) flavin-containing monooxygenase FMO GS-OX5	PREDICTED: flavin-containing monooxygenase FMO GS-OX-like 2 [Brassica oleracea var. oleracea]	Flavin-containing monooxygenase FMO GS-OX-like 2 OS=Arabidopsis thaliana OX=3702 GN=At1g12200 PE=2 SV=1	Flavin-binding monooxygenase-like	Inorganic ion transport and metabolism	Secondary metabolites biosynthesis, transport and catabolism	Secondary metabolites biosynthesis, transport and catabolism
BolC07g045320.2J	0.142346	0.100429	0.20039	0.595214	0.968656	0.61612	1.05e-05	1.91023	up	Molecular Function: ATP binding (GO:0005524);; Cellular Component: integral component of membrane (GO:0016021);; Molecular Function: ATPase activity (GO:0016887);;	K08712|1.4e-97|qsu:112018613|K08712 ATP-binding cassette, subfamily G (WHITE), member 2, SNQ2 | (RefSeq) ABC transporter ATP-binding protein/permease PDR18-like	PREDICTED: ABC transporter G family member 43-like [Brassica oleracea var. oleracea]	ABC transporter G family member 42 OS=Arabidopsis thaliana OX=3702 GN=ABCG42 PE=2 SV=1	ABC-2 type transporter	Signal transduction mechanisms	Secondary metabolites biosynthesis, transport and catabolism	Secondary metabolites biosynthesis, transport and catabolism
BolC09g068980.2J	14.5625	13.0387	15.5293	70.0619	64.3507	42.0426	5.77e-13	1.90898	up	--	--	BnaCnng03390D [Brassica napus]	--	--	--	--	--
BolC04g011210.2J	1.11479	0.636953	0.804833	3.80329	3.61879	3.91587	1.07e-07	1.90782	up	--	--	PREDICTED: uncharacterized protein LOC106340553 [Brassica oleracea var. oleracea]	--	--	--	--	Function unknown
BolC01g047690.2J	10.6362	8.51942	7.15918	52.0763	22.2997	36.5594	5.77e-10	1.90551	up	Molecular Function: DNA binding (GO:0003677);; Molecular Function: transcription factor activity, sequence-specific DNA binding (GO:0003700);; Cellular Component: nucleus (GO:0005634);;	K09286|5.8e-118|bna:106382776|K09286 EREBP-like factor | (RefSeq) ethylene-responsive transcription factor 4	unnamed protein product [Brassica oleracea]	Ethylene-responsive transcription factor 4 OS=Arabidopsis thaliana OX=3702 GN=ERF4 PE=1 SV=1	AP2 domain	--	--	Transcription
BolC03g023070.2J	5.98801	6.27121	6.73226	24.8632	27.35	22.4901	4.12e-24	1.90518	up	Molecular Function: transcription factor activity, sequence-specific DNA binding (GO:0003700);; Cellular Component: nucleus (GO:0005634);; Molecular Function: sequence-specific DNA binding (GO:0043565);;	K13424|3.1e-241|bna:106410925|K13424 WRKY transcription factor 33 | (RefSeq) probable WRKY transcription factor 33	WRKY protein [Brassica oleracea var. italica]	Probable WRKY transcription factor 33 OS=Arabidopsis thaliana OX=3702 GN=WRKY33 PE=1 SV=2	WRKY DNA -binding domain	--	--	Transcription
BolC06g038320.2J	18.6507	38.595	28.9973	161.418	142.856	69.013	9.65e-08	1.90235	up	--	--	BnaC06g43560D [Brassica napus]	--	--	--	--	--
BolC04g053630.2J	1.53178	1.48778	1.4673	5.31514	8.43793	5.1747	4.23e-09	1.89909	up	Molecular Function: fatty acid binding (GO:0005504);; Cellular Component: chloroplast stroma (GO:0009570);; Molecular Function: intramolecular lyase activity (GO:0016872);;	--	PREDICTED: fatty-acid-binding protein 2 isoform X2 [Brassica oleracea var. oleracea]	Fatty-acid-binding protein 2 OS=Arabidopsis thaliana OX=3702 GN=FAP2 PE=2 SV=2	Chalcone isomerase like	--	--	Function unknown
BolC09g041400.2J	34.2809	39.7189	29.322	161.775	173.44	85.75	3.2e-11	1.89875	up	Cellular Component: nucleus (GO:0005634);; Biological Process: regulation of transcription, DNA-templated (GO:0006355);; Biological Process: auxin-activated signaling pathway (GO:0009734);;	K14484|4.3e-127|bna:106427417|K14484 auxin-responsive protein IAA | (RefSeq) auxin-responsive protein IAA16	hypothetical protein F2Q70_00037731 [Brassica cretica]	Auxin-responsive protein IAA16 OS=Arabidopsis thaliana OX=3702 GN=IAA16 PE=1 SV=1	AUX/IAA family	--	--	Transcription
Brassica_oleracea_newGene_3760	0.508238	0.284908	0.252946	1.71899	1.17301	2.06158	7.16e-06	1.89806	up	--	--	hypothetical protein DY000_02042516 [Brassica cretica]	--	--	--	--	--
BolC02g043980.2J	3.69019	4.98666	3.29565	16.5544	21.377	11.5859	7.07e-10	1.89438	up	Biological Process: chlorophyll catabolic process (GO:0015996);; Molecular Function: chlorophyllase activity (GO:0047746);;	K08099|6.0e-188|boe:106323049|K08099 chlorophyllase [EC:3.1.1.14] | (RefSeq) chlorophyllase-2, chloroplastic	PREDICTED: chlorophyllase-2, chloroplastic [Brassica oleracea var. oleracea]	Chlorophyllase-2 OS=Arabidopsis thaliana OX=3702 GN=CLH2 PE=1 SV=1	Chlorophyllase	--	--	Function unknown
BolC03g017690.2J	7.90336	1.06187	1.47677	41.9019	20.8922	33.6758	0.00259614	1.89411	up	Cellular Component: plasma membrane (GO:0005886);; Biological Process: carbohydrate transport (GO:0008643);; Cellular Component: integral component of membrane (GO:0016021);;	K15382|2.2e-149|bna:106385408|K15382 solute carrier family 50 (sugar transporter) | (RefSeq) bidirectional sugar transporter SWEET10-like	PREDICTED: bidirectional sugar transporter SWEET10 [Brassica oleracea var. oleracea]	Bidirectional sugar transporter SWEET10 OS=Arabidopsis thaliana OX=3702 GN=SWEET10 PE=1 SV=1	Sugar efflux transporter for intercellular exchange	--	General function prediction only	Intracellular trafficking, secretion, and vesicular transport
BolC05g014620.2J	30.2186	30.2001	34.6763	123.196	156.895	96.1907	3.06e-16	1.89393	up	Biological Process: isoprenoid biosynthetic process (GO:0008299);; Molecular Function: transferase activity (GO:0016740);;	K05356|2.8e-233|boe:106343305|K05356 all-trans-nonaprenyl-diphosphate synthase [EC:2.5.1.84 2.5.1.85] | (RefSeq) solanesyl diphosphate synthase 2, chloroplastic	PREDICTED: solanesyl diphosphate synthase 2, chloroplastic [Brassica oleracea var. oleracea]	Solanesyl diphosphate synthase 2, chloroplastic OS=Arabidopsis thaliana OX=3702 GN=SPS2 PE=1 SV=1	Polyprenyl synthetase	Coenzyme transport and metabolism	Coenzyme transport and metabolism	Coenzyme transport and metabolism
BolC01g016760.2J	117.408	124.774	129.621	484.101	559.786	401.108	2.53e-23	1.89261	up	Molecular Function: glutamate-cysteine ligase activity (GO:0004357);; Molecular Function: ATP binding (GO:0005524);; Biological Process: glutathione biosynthetic process (GO:0006750);; Cellular Component: chloroplast (GO:0009507);;	K01919|3.6e-305|boe:106311424|K01919 glutamate--cysteine ligase [EC:6.3.2.2] | (RefSeq) glutamate--cysteine ligase, chloroplastic	hypothetical protein F2Q68_00029851 [Brassica cretica]	Glutamate--cysteine ligase, chloroplastic OS=Brassica juncea OX=3707 GN=GSH1 PE=1 SV=1	Glutamate-cysteine ligase family 2(GCS2)	Coenzyme transport and metabolism	--	Coenzyme transport and metabolism
BolC09g058370.2J	0.111694	0.354284	0.275461	1.34195	1.64371	0.935094	0.000144721	1.89249	up	Molecular Function: UDP-glycosyltransferase activity (GO:0008194);;	K13496|3.6e-75|atr:18422858|K13496 UDP-glucosyltransferase 73C [EC:2.4.1.-] | (RefSeq) scopoletin glucosyltransferase	PREDICTED: UDP-glycosyltransferase 90A1 [Brassica oleracea var. oleracea]	UDP-glycosyltransferase 90A1 OS=Arabidopsis thaliana OX=3702 GN=UGT90A1 PE=2 SV=1	UDP-glucoronosyl and UDP-glucosyl transferase	--	Carbohydrate transport and metabolism;; Energy production and conversion	--
BolC03g033250.2J	6.45996	5.52122	4.86496	36.4571	14.9749	20.5885	2.72e-08	1.88888	up	Molecular Function: protein binding (GO:0005515);;	--	PREDICTED: F-box protein At4g05010-like [Brassica oleracea var. oleracea]	F-box protein At4g05010 OS=Arabidopsis thaliana OX=3702 GN=At4g05010 PE=2 SV=1	F-box domain	--	--	--
BolC03g055130.2J	1.83325	0.873736	0.796749	5.79466	2.99257	7.90595	1.73e-05	1.88884	up	Molecular Function: DNA binding (GO:0003677);;	K15777|5.2e-37|mesc:110630336|K15777 4,5-DOPA dioxygenase extradiol [EC:1.13.11.-] | (RefSeq) uncharacterized protein LOC110630336	zinc-finger homeodomain protein 1 [Brassica rapa]	Zinc-finger homeodomain protein 1 OS=Arabidopsis thaliana OX=3702 GN=ZHD1 PE=1 SV=1	ZF-HD protein dimerisation region	--	--	Transcription
BolC08g018620.2J	0.274861	0.977566	0.872131	4.64728	4.46034	2.08635	0.000123269	1.8887	up	--	K20417|4.7e-163|bna:106403010|K20417 palmitoyl-[glycerolipid] 3-(E)-desaturase [EC:1.14.19.43] | (RefSeq) fatty acid desaturase 4, chloroplastic-like	hypothetical protein F2Q69_00060379 [Brassica cretica]	Fatty acid desaturase 4, chloroplastic OS=Arabidopsis thaliana OX=3702 GN=FAD4 PE=1 SV=1	B domain of TMEM189, localisation domain	--	Posttranslational modification, protein turnover, chaperones	Posttranslational modification, protein turnover, chaperones
BolC04g048950.2J	1.28753	0.293489	1.14496	6.80886	5.02646	3.77317	0.000467687	1.88837	up	Molecular Function: DNA binding (GO:0003677);;	K15397|1.3e-19|cpep:111776416|K15397 3-ketoacyl-CoA synthase [EC:2.3.1.199] | (RefSeq) 3-ketoacyl-CoA synthase 17-like	PREDICTED: protein RADIALIS-like 2 [Brassica oleracea var. oleracea]	Protein RADIALIS-like 2 OS=Arabidopsis thaliana OX=3702 GN=RL2 PE=2 SV=1	--	--	Posttranslational modification, protein turnover, chaperones	Transcription
BolC05g005450.2J	8.20742	7.93733	7.85155	29.5533	37.8162	26.1974	3.09e-18	1.88286	up	Molecular Function: protein serine/threonine kinase activity (GO:0004674);; Molecular Function: ATP binding (GO:0005524);;	K00924|1.6e-124|csat:104712177|K00924 kinase [EC:2.7.1.-] | (RefSeq) probable receptor-like protein kinase At3g55450 isoform X1	PREDICTED: protein kinase APK1A, chloroplastic-like [Brassica oleracea var. oleracea]	Probable serine/threonine-protein kinase PBL9 OS=Arabidopsis thaliana OX=3702 GN=PBL9 PE=1 SV=1	Protein tyrosine and serine/threonine kinase	0	Signal transduction mechanisms	Signal transduction mechanisms
BolC06g044000.2J	0.722856	1.92315	2.06385	9.04153	7.9363	5.67226	1.81e-05	1.88037	up	Molecular Function: molecular_function (GO:0003674);; Molecular Function: binding (GO:0005488);; Molecular Function: protein binding (GO:0005515);; Molecular Function: chaperone binding (GO:0051087);;	K09510|2.4e-12|crb:17895419|K09510 DnaJ homolog subfamily B member 4 | (RefSeq) dnaJ homolog subfamily B member 1 isoform X1	unnamed protein product [Brassica oleracea]	DnaJ protein ERDJ3B OS=Oryza sativa subsp. japonica OX=39947 GN=ERDJ3B PE=1 SV=1	DnaJ domain	Posttranslational modification, protein turnover, chaperones	Posttranslational modification, protein turnover, chaperones	Posttranslational modification, protein turnover, chaperones
BolC03g016450.2J	0.4448	0.587893	0.17363	3.50474	1.55888	1.7347	0.00038957	1.8793	up	--	K07052|7.4e-11|ini:109194101|K07052 uncharacterized protein | (RefSeq) uncharacterized LOC109194101	hypothetical protein F2Q68_00001112 [Brassica cretica]	Probable membrane-associated kinase regulator 6 OS=Arabidopsis thaliana OX=3702 GN=MAKR6 PE=2 SV=1	--	--	--	Function unknown
BolC05g013870.2J	9.95781	11.4602	8.49272	39.3476	46.5536	30.9347	2.9e-16	1.87868	up	Molecular Function: glyceraldehyde-3-phosphate dehydrogenase (NAD+) (phosphorylating) activity (GO:0004365);; Biological Process: glucose metabolic process (GO:0006006);; Cellular Component: plastid (GO:0009536);; Molecular Function: NADP binding (GO:0050661);; Molecular Function: NAD binding (GO:0051287);; Biological Process: primary root development (GO:0080022);; Biological Process: amino acid…	K00134|7.6e-239|bna:106390166|K00134 glyceraldehyde 3-phosphate dehydrogenase [EC:1.2.1.12] | (RefSeq) glyceraldehyde-3-phosphate dehydrogenase GAPCP2, chloroplastic	PREDICTED: glyceraldehyde-3-phosphate dehydrogenase GAPCP2, chloroplastic isoform X1 [Brassica oleracea var. oleracea]	Glyceraldehyde-3-phosphate dehydrogenase GAPCP2, chloroplastic OS=Arabidopsis thaliana OX=3702 GN=GAPCP2 PE=2 SV=1	Glyceraldehyde 3-phosphate dehydrogenase, C-terminal domain	Carbohydrate transport and metabolism	Carbohydrate transport and metabolism	Carbohydrate transport and metabolism
Brassica_oleracea_newGene_3647	21.0946	22.0918	19.7455	87.6191	97.6625	59.6727	1.46e-16	1.8769	up	Molecular Function: monooxygenase activity (GO:0004497);; Molecular Function: iron ion binding (GO:0005506);; Molecular Function: oxidoreductase activity, acting on paired donors, with incorporation or reduction of molecular oxygen (GO:0016705);; Molecular Function: heme binding (GO:0020037);;	K20617|3.2e-228|boe:106298990|K20617 cytochrome P450 family 71 subfamily A | (RefSeq) cytochrome P450 71B5	PREDICTED: cytochrome P450 71B22 [Brassica oleracea var. oleracea]	Cytochrome P450 71B22 OS=Arabidopsis thaliana OX=3702 GN=CYP71B22 PE=2 SV=1	Cytochrome P450	Secondary metabolites biosynthesis, transport and catabolism;; Defense mechanisms	Secondary metabolites biosynthesis, transport and catabolism	Secondary metabolites biosynthesis, transport and catabolism
BolC09g018360.2J	6.04138	1.5047	1.90734	15.5015	6.31526	27.5162	0.000173273	1.87545	up	--	--	36.4 kDa proline-rich protein [Brassica napus]	36.4 kDa proline-rich protein OS=Solanum lycopersicum OX=4081 GN=TPRP-F1 PE=2 SV=1	Hydrophobic seed protein	--	--	Function unknown
BolC05g051590.2J	77.0367	166.854	82.1901	460.435	554.742	320.461	6.77e-09	1.87197	up	Molecular Function: iron ion binding (GO:0005506);; Cellular Component: integral component of membrane (GO:0016021);; Molecular Function: oxidoreductase activity, acting on paired donors, with incorporation or reduction of molecular oxygen (GO:0016705);; Molecular Function: heme binding (GO:0020037);;	K24179|1.6e-166|pvu:PHAVU_011G000200g|K24179 cytochrome P450 family 72 subfamily A polypeptide 61 [EC:1.14.14.-] | (RefSeq) hypothetical protein	cytochrome P450 72A13-like [Brassica napus]	Cytochrome P450 72A13 OS=Arabidopsis thaliana OX=3702 GN=CYP72A13 PE=2 SV=1	Cytochrome P450	Secondary metabolites biosynthesis, transport and catabolism;; Defense mechanisms	Secondary metabolites biosynthesis, transport and catabolism;; Lipid transport and metabolism	--
BolC04g067690.2J	4.80179	3.41105	3.82002	14.9668	20.045	12.5835	1.24e-12	1.87137	up	Cellular Component: integral component of membrane (GO:0016021);;	--	O-glucosyltransferase rumi homolog [Brassica napus]	--	Glycosyl transferase family 90	--	General function prediction only	Function unknown
BolC07g028040.2J	17.0755	16.5268	12.0581	60.4864	76.5119	42.739	1.45e-12	1.87052	up	Molecular Function: zinc ion binding (GO:0008270);; Molecular Function: oxidoreductase activity (GO:0016491);;	K00121|3.2e-228|bna:106381258|K00121 S-(hydroxymethyl)glutathione dehydrogenase / alcohol dehydrogenase [EC:1.1.1.284 1.1.1.1] | (RefSeq) alcohol dehydrogenase-like 7	hypothetical protein DY000_02024574 [Brassica cretica]	Alcohol dehydrogenase-like 7 OS=Arabidopsis thaliana OX=3702 GN=At5g42250 PE=2 SV=1	Zinc-binding dehydrogenase	General function prediction only	Secondary metabolites biosynthesis, transport and catabolism	Secondary metabolites biosynthesis, transport and catabolism
BolC06g025010.2J	16.8072	11.0172	14.4921	57.63	69.284	40.9675	4.21e-12	1.87004	up	Molecular Function: molecular_function (GO:0003674);; Molecular Function: binding (GO:0005488);; Molecular Function: protein binding (GO:0005515);; Cellular Component: cellular_component (GO:0005575);; Cellular Component: intracellular (GO:0005622);; Cellular Component: cell (GO:0005623);; Cellular Component: cytoplasm (GO:0005737);; Biological Process: cellular aromatic compound metabolic proces…	--	hypothetical protein F2Q69_00049503 [Brassica cretica]	Tetrapyrrole-binding protein, chloroplastic OS=Arabidopsis thaliana OX=3702 GN=GUN4 PE=1 SV=1	GUN4-like	Signal transduction mechanisms	--	Function unknown
BolC06g042400.2J	15.92	17.0808	13.7859	55.5192	82.7377	45.0971	5.9e-13	1.86832	up	Biological Process: auxin-activated signaling pathway (GO:0009734);; Cellular Component: integral component of membrane (GO:0016021);; Biological Process: transmembrane transport (GO:0055085);;	K13947|0.0e+00|bna:106405846|K13947 auxin efflux carrier family protein | (RefSeq) auxin efflux carrier component 3	auxin efflux carrier component 3 [Brassica napus]	Auxin efflux carrier component 3 OS=Arabidopsis thaliana OX=3702 GN=PIN3 PE=1 SV=1	Membrane transport protein	--	--	Inorganic ion transport and metabolism
BolC09g030170.2J	23.8546	14.2239	12.4113	67.6059	68.8745	60.9958	8.39e-14	1.86654	up	Molecular Function: oxidoreductase activity, acting on a sulfur group of donors, disulfide as acceptor (GO:0016671);; Biological Process: sulfate reduction (GO:0019419);;	K05907|1.6e-266|bna:106418321|K05907 adenylyl-sulfate reductase (glutathione) [EC:1.8.4.9] | (RefSeq) 5'-adenylylsulfate reductase 1, chloroplastic-like	PREDICTED: 5'-adenylylsulfate reductase 1, chloroplastic [Brassica oleracea var. oleracea]	5'-adenylylsulfate reductase 1, chloroplastic OS=Arabidopsis thaliana OX=3702 GN=APR1 PE=1 SV=2	Phosphoadenosine phosphosulfate reductase family	Amino acid transport and metabolism;; Coenzyme transport and metabolism	Amino acid transport and metabolism	--
BolC04g056710.2J	28.9972	19.9071	22.3098	87.3493	107.856	79.025	9.85e-18	1.86647	up	Molecular Function: monooxygenase activity (GO:0004497);; Molecular Function: iron ion binding (GO:0005506);; Molecular Function: oxidoreductase activity, acting on paired donors, with incorporation or reduction of molecular oxygen (GO:0016705);; Molecular Function: heme binding (GO:0020037);;	K00487|3.7e-293|bna:106348398|K00487 trans-cinnamate 4-monooxygenase [EC:1.14.14.91] | (RefSeq) trans-cinnamate 4-monooxygenase-like	trans-cinnamate 4-monooxygenase [Brassica rapa]	Trans-cinnamate 4-monooxygenase OS=Arabidopsis thaliana OX=3702 GN=CYP73A5 PE=2 SV=1	Cytochrome P450	Secondary metabolites biosynthesis, transport and catabolism;; Defense mechanisms	Secondary metabolites biosynthesis, transport and catabolism	Secondary metabolites biosynthesis, transport and catabolism
BolC07g024820.2J	1.16577	1.69725	3.52398	30.58	3.41467	7.68494	0.00131299	1.86605	up	Cellular Component: integral component of membrane (GO:0016021);;	K15692|5.0e-37|tcc:18610751|K15692 E3 ubiquitin-protein ligase RNF13 [EC:2.3.2.27] | (RefSeq) receptor homology region, transmembrane domain- and RING domain-containing protein 1	PREDICTED: thiosulfate sulfurtransferase 18-like [Brassica oleracea var. oleracea]	Thiosulfate sulfurtransferase 18 OS=Arabidopsis thaliana OX=3702 GN=STR18 PE=1 SV=1	Rhodanese-like domain	Inorganic ion transport and metabolism	Inorganic ion transport and metabolism	Inorganic ion transport and metabolism
BolC02g002470.2J	15.7466	17.8856	17.4762	67.2076	83.693	48.113	2.36e-14	1.86469	up	Molecular Function: tetrahydrofolylpolyglutamate synthase activity (GO:0004326);; Molecular Function: ATP binding (GO:0005524);;	K01930|3.4e-294|bna:106380836|K01930 folylpolyglutamate synthase [EC:6.3.2.17] | (RefSeq) folylpolyglutamate synthase-like isoform X1	unnamed protein product [Brassica oleracea]	Folylpolyglutamate synthase OS=Arabidopsis thaliana OX=3702 GN=FPGS1 PE=1 SV=1	Mur ligase middle domain	Coenzyme transport and metabolism	Coenzyme transport and metabolism	Coenzyme transport and metabolism
BolC06g030410.2J	0.125881	0.433124	0.060519	1.83276	1.14181	1.21671	0.00140301	1.86468	up	Molecular Function: AT DNA binding (GO:0003680);; Molecular Function: transcription factor activity, sequence-specific DNA binding (GO:0003700);; Cellular Component: nucleus (GO:0005634);;	--	PREDICTED: AT-hook motif nuclear-localized protein 29-like [Brassica oleracea var. oleracea]	AT-hook motif nuclear-localized protein 29 OS=Arabidopsis thaliana OX=3702 GN=AHL29 PE=1 SV=1	Plants and Prokaryotes Conserved (PCC) domain	--	--	Transcription
BolC02g004670.2J	4.93998	3.06156	4.86473	16.665	18.8466	16.5104	5.81e-11	1.86436	up	Molecular Function: DNA binding (GO:0003677);; Molecular Function: transcription factor activity, sequence-specific DNA binding (GO:0003700);; Cellular Component: nucleus (GO:0005634);;	K16241|8.5e-66|boe:106326737|K16241 transcription factor HY5 | (RefSeq) transcription factor HY5-like	unnamed protein product [Brassica oleracea]	Transcription factor HY5 OS=Arabidopsis thaliana OX=3702 GN=HY5 PE=1 SV=1	bZIP transcription factor	--	Transcription	Transcription
BolC05g021820.2J	12.1072	22.0118	13.3323	79.3912	69.4982	42.2939	9.43e-10	1.8623	up	Cellular Component: cytosol (GO:0005829);; Molecular Function: pyroglutamyl-peptidase activity (GO:0016920);;	K01304|1.3e-120|bna:106402193|K01304 pyroglutamyl-peptidase [EC:3.4.19.3] | (RefSeq) uncharacterized protein LOC106402193	uncharacterized protein LOC106402193 [Brassica napus]	--	Pyroglutamyl peptidase	Posttranslational modification, protein turnover, chaperones	Posttranslational modification, protein turnover, chaperones	Posttranslational modification, protein turnover, chaperones
BolC03g026700.2J	4.79113	7.11329	6.67651	20.8075	41.4076	15.6349	3.09e-07	1.86079	up	Molecular Function: UDP-glycosyltransferase activity (GO:0008194);;	K13691|6.8e-246|bna:106388344|K13691 pathogen-inducible salicylic acid glucosyltransferase [EC:2.4.1.-] | (RefSeq) UDP-glycosyltransferase 74F2	unnamed protein product [Brassica oleracea]	UDP-glycosyltransferase 74F2 OS=Arabidopsis thaliana OX=3702 GN=UGT74F2 PE=1 SV=1	UDP-glucoronosyl and UDP-glucosyl transferase	Carbohydrate transport and metabolism	Carbohydrate transport and metabolism;; Energy production and conversion	--
BolC01g025690.2J	3.18666	3.15585	2.74924	9.90764	16.628	9.29682	1.48e-11	1.86063	up	Molecular Function: GTP binding (GO:0005525);;	--	unnamed protein product [Brassica oleracea]	Translocase of chloroplast 159, chloroplastic OS=Arabidopsis thaliana OX=3702 GN=TOC159 PE=1 SV=1	AIG1 family	General function prediction only	--	Function unknown
BolC02g042440.2J	4.59584	2.08654	6.71866	18.0546	20.9606	17.9067	2.24e-07	1.86025	up	Molecular Function: transferase activity, transferring acyl groups other than amino-acyl groups (GO:0016747);;	K19747|4.2e-59|spen:107014608|K19747 BAHD acyltransferase [EC:2.3.1.-] | (RefSeq) BAHD acyltransferase DCR	PREDICTED: uncharacterized acetyltransferase At3g50280-like [Brassica oleracea var. oleracea]	Hydroxycinnamoyltransferase 4 OS=Oryza sativa subsp. japonica OX=39947 GN=HCT4 PE=1 SV=1	Transferase family	--	--	Function unknown
BolC08g019030.2J	1.25412	3.66907	6.44299	18.1639	19.7858	14.8881	2.23e-05	1.85949	up	Cellular Component: integral component of membrane (GO:0016021);; Molecular Function: transmembrane transporter activity (GO:0022857);;	K17500|4.8e-45|nta:107765414|K17500 integrin-linked kinase-associated serine/threonine phosphatase 2C [EC:3.1.3.16] | (RefSeq) WAT1-related protein At3g18200-like	hypothetical protein DY000_02054462 [Brassica cretica]	WAT1-related protein At4g28040 OS=Arabidopsis thaliana OX=3702 GN=At4g28040 PE=2 SV=1	EamA-like transporter family	--	--	Function unknown
BolC07g045100.2J	0.80252	0.707754	0.534633	21.4356	0.776499	41.2831	0.00397819	1.85868	up	Biological Process: fatty acid biosynthetic process (GO:0006633);; Cellular Component: integral component of membrane (GO:0016021);; Molecular Function: transferase activity, transferring acyl groups other than amino-acyl groups (GO:0016747);;	K15397|6.6e-257|bna:106411044|K15397 3-ketoacyl-CoA synthase [EC:2.3.1.199] | (RefSeq) 3-ketoacyl-CoA synthase 15	PREDICTED: 3-ketoacyl-CoA synthase 15 [Brassica oleracea var. oleracea]	3-ketoacyl-CoA synthase 15 OS=Arabidopsis thaliana OX=3702 GN=KCS15 PE=2 SV=1	FAE1/Type III polyketide synthase-like protein	Secondary metabolites biosynthesis, transport and catabolism	--	Lipid transport and metabolism
BolC06g029570.2J	14.7075	12.5005	15.5809	50.2235	75.8297	41.3428	1.96e-12	1.85836	up	Biological Process: nitric oxide biosynthetic process (GO:0006809);; Molecular Function: heme binding (GO:0020037);; Molecular Function: molybdenum ion binding (GO:0030151);; Biological Process: nitrate assimilation (GO:0042128);; Molecular Function: molybdopterin cofactor binding (GO:0043546);; Molecular Function: nitrate reductase (NADPH) activity (GO:0050464);;	K10534|0.0e+00|bna:111210558|K10534 nitrate reductase (NAD(P)H) [EC:1.7.1.1 1.7.1.2 1.7.1.3] | (RefSeq) nitrate reductase [NADH], clone PBNBR1412	PREDICTED: nitrate reductase [NADH], clone PBNBR1412 [Brassica oleracea var. oleracea]	Nitrate reductase [NADH], clone PBNBR1412 OS=Brassica napus OX=3708 GN=NIA2 PE=2 SV=1	Mo-co oxidoreductase dimerisation domain	Energy production and conversion	Energy production and conversion	Energy production and conversion
BolC07g054820.2J	3.22214	4.73625	3.40225	26.6751	7.7852	14.7475	1.07e-06	1.85754	up	--	--	unnamed protein product [Brassica oleracea]	--	DDE superfamily endonuclease	--	Replication, recombination and repair	Replication, recombination and repair
BolC01g019070.2J	6.14949	4.98163	4.68403	26.859	16.6508	18.8143	1.41e-12	1.85664	up	Molecular Function: DNA binding (GO:0003677);;	K15777|1.5e-39|mesc:110630336|K15777 4,5-DOPA dioxygenase extradiol [EC:1.13.11.-] | (RefSeq) uncharacterized protein LOC110630336	PREDICTED: zinc-finger homeodomain protein 2 [Brassica oleracea var. oleracea]	Zinc-finger homeodomain protein 2 OS=Arabidopsis thaliana OX=3702 GN=ZHD1 PE=1 SV=1	ZF-HD protein dimerisation region	--	--	Transcription
BolC08g000920.2J	3.83307	6.2566	3.94805	19.2995	27.366	11.8775	2.85e-07	1.8562	up	Cellular Component: nucleus (GO:0005634);; Biological Process: regulation of transcription, DNA-templated (GO:0006355);; Biological Process: auxin-activated signaling pathway (GO:0009734);;	K14484|1.7e-131|boe:106309644|K14484 auxin-responsive protein IAA | (RefSeq) auxin-responsive protein IAA17-like	PREDICTED: auxin-responsive protein IAA17-like [Brassica oleracea var. oleracea]	Auxin-responsive protein IAA17 OS=Arabidopsis thaliana OX=3702 GN=IAA17 PE=1 SV=2	AUX/IAA family	--	--	Transcription
BolC01g055110.2J	1.02039	1.887	1.23395	8.32871	4.70023	4.63337	4.36e-07	1.85567	up	Cellular Component: integral component of membrane (GO:0016021);;	K10664|1.9e-209|bna:106435739|K10664 E3 ubiquitin-protein ligase ATL6/9/15/31/42/55 [EC:2.3.2.27] | (RefSeq) E3 ubiquitin-protein ligase ATL6-like	E3 ubiquitin-protein ligase ATL6-like [Brassica napus]	E3 ubiquitin-protein ligase ATL6 OS=Arabidopsis thaliana OX=3702 GN=ATL6 PE=1 SV=2	Ring finger domain	--	Posttranslational modification, protein turnover, chaperones	Posttranslational modification, protein turnover, chaperones
BolC07g010890.2J	2.25171	2.70297	2.55403	10.0095	9.8946	9.09384	2.69e-17	1.85427	up	Molecular Function: protein serine/threonine kinase activity (GO:0004674);; Molecular Function: ATP binding (GO:0005524);;	K20714|1.0e-227|boe:106304563|K20714 serine/threonine-protein kinase OXI1 [EC:2.7.11.1] | (RefSeq) serine/threonine-protein kinase OXI1	PREDICTED: serine/threonine-protein kinase OXI1 [Brassica oleracea var. oleracea]	Serine/threonine-protein kinase OXI1 OS=Arabidopsis thaliana OX=3702 GN=OXI1 PE=1 SV=1	Protein kinase domain	Signal transduction mechanisms	General function prediction only	Signal transduction mechanisms
BolC09g009640.2J	2.68486	9.99486	4.8217	39.4488	18.0341	23.0286	2.15e-05	1.85388	up	--	--	unnamed protein product [Brassica oleracea]	--	--	--	--	--
BolC03g041900.2J	1.68656	0.533817	0.942132	4.3313	3.44252	5.8553	9.26e-07	1.85384	up	Molecular Function: secondary active sulfate transmembrane transporter activity (GO:0008271);; Cellular Component: integral component of membrane (GO:0016021);;	K18059|0.0e+00|bna:106397620|K18059 sulfate transporter 4 | (RefSeq) probable sulfate transporter 4.2	unnamed protein product [Brassica oleracea]	Probable sulfate transporter 4.2 OS=Arabidopsis thaliana OX=3702 GN=SULTR4;2 PE=2 SV=2	Sulfate permease family	Inorganic ion transport and metabolism	Inorganic ion transport and metabolism	Inorganic ion transport and metabolism
BolC09g068590.2J	3.62452	4.57773	5.29148	18.031	20.9724	15.4975	9.04e-10	1.85142	up	Biological Process: chromatin remodeling (GO:0006338);; Cellular Component: Ino80 complex (GO:0031011);;	K11666|4.9e-29|mesc:110616312|K11666 INO80 complex subunit B | (RefSeq) uncharacterized protein LOC110616312	PREDICTED: uncharacterized protein LOC106317044 [Brassica oleracea var. oleracea]	--	PAPA-1-like conserved region	--	--	Function unknown
BolC02g062400.2J	35.253	27.4493	29.0638	117.643	146.008	89.9978	7.48e-14	1.84838	up	--	K12833|9.6e-13|dzi:111301177|K12833 pre-mRNA branch site protein p14 | (RefSeq) RNA-binding protein BRN2-like isoform X1	PREDICTED: uncharacterized protein LOC106322703 [Brassica oleracea var. oleracea]	--	--	--	--	--
BolC06g046220.2J	0.574926	1.20934	1.19621	9.39246	2.23238	4.56675	0.000366523	1.84753	up	Molecular Function: DNA binding (GO:0003677);; Molecular Function: transcription factor activity, sequence-specific DNA binding (GO:0003700);; Cellular Component: nucleus (GO:0005634);;	K09286|4.6e-21|ppp:112289375|K09286 EREBP-like factor | (RefSeq) ethylene-responsive transcription factor TINY-like	PREDICTED: ethylene-responsive transcription factor ERF018 [Brassica oleracea var. oleracea]	Ethylene-responsive transcription factor ERF018 OS=Arabidopsis thaliana OX=3702 GN=ERF018 PE=2 SV=1	AP2 domain	--	--	Transcription
BolC06g027310.2J	1.35528	7.75516	6.14542	23.5731	79.237	27.2962	0.00337783	1.84729	up	Molecular Function: electron carrier activity (GO:0009055);; Molecular Function: protein disulfide oxidoreductase activity (GO:0015035);;	K03676|6.2e-54|bna:106356880|K03676 glutaredoxin 3 | (RefSeq) glutaredoxin-C14-like	glutaredoxin-C14-like [Brassica napus]	Glutaredoxin-C14 OS=Arabidopsis thaliana OX=3702 GN=GRXC14 PE=3 SV=1	Glutaredoxin	--	Posttranslational modification, protein turnover, chaperones	Posttranslational modification, protein turnover, chaperones
BolC02g036740.2J	0.231717	0.781656	0.429386	1.51282	3.05883	2.28165	7.76e-05	1.84696	up	Molecular Function: monooxygenase activity (GO:0004497);; Molecular Function: iron ion binding (GO:0005506);; Molecular Function: oxidoreductase activity, acting on paired donors, with incorporation or reduction of molecular oxygen (GO:0016705);; Molecular Function: heme binding (GO:0020037);;	K15398|0.0e+00|bna:111204414|K15398 fatty acid omega-hydroxylase [EC:1.14.-.-] | (RefSeq) cytochrome P450 86A2-like	cytochrome P450 86A2-like [Brassica napus]	Cytochrome P450 86A2 OS=Arabidopsis thaliana OX=3702 GN=CYP86A2 PE=1 SV=1	Cytochrome P450	Secondary metabolites biosynthesis, transport and catabolism;; Defense mechanisms	Secondary metabolites biosynthesis, transport and catabolism;; Lipid transport and metabolism	Secondary metabolites biosynthesis, transport and catabolism
Brassica_oleracea_newGene_6593	0.642279	1.27243	0.779842	5.42781	3.6961	3.30832	6.74e-06	1.84677	up	#N/A	#N/A	#N/A	#N/A	#N/A	#N/A	#N/A	#N/A
BolC03g023910.2J	0.568667	0.62835	0.628421	3.3562	2.46717	2.14607	1e-06	1.84647	up	Molecular Function: protein serine/threonine kinase activity (GO:0004674);; Molecular Function: ATP binding (GO:0005524);;	K00924|6.3e-163|csat:104781427|K00924 kinase [EC:2.7.1.-] | (RefSeq) probable receptor-like protein kinase At3g55450 isoform X1	PREDICTED: serine/threonine-protein kinase BIK1 [Brassica oleracea var. oleracea]	Serine/threonine-protein kinase BIK1 OS=Arabidopsis thaliana OX=3702 GN=BIK1 PE=1 SV=1	Protein tyrosine and serine/threonine kinase	0	Signal transduction mechanisms	Signal transduction mechanisms
BolC04g061260.2J	0.802246	1.59596	1.42912	7.45706	3.30173	5.86332	1.86e-06	1.8462	up	Molecular Function: ubiquitin-protein transferase activity (GO:0004842);;	K10260|3.0e-14|cre:CHLREDRAFT_205525|K10260 F-box and WD-40 domain protein 7 | (RefSeq) predicted protein	E3 ubiquitin-protein ligase PUB23-like [Brassica napus]	E3 ubiquitin-protein ligase PUB23 OS=Arabidopsis thaliana OX=3702 GN=PUB23 PE=1 SV=1	U-box domain	Replication, recombination and repair	--	Coenzyme transport and metabolism
BolC08g012800.2J	5.27822	3.39086	7.01111	16.8855	33.6593	15.7406	1.05e-06	1.84533	up	Molecular Function: hydrolase activity, hydrolyzing O-glycosyl compounds (GO:0004553);; Cellular Component: cell wall (GO:0005618);; Biological Process: xyloglucan metabolic process (GO:0010411);; Molecular Function: xyloglucan:xyloglucosyl transferase activity (GO:0016762);; Biological Process: cell wall biogenesis (GO:0042546);; Cellular Component: apoplast (GO:0048046);; Biological Process: ce…	K08235|2.7e-171|bna:106399615|K08235 xyloglucan:xyloglucosyl transferase [EC:2.4.1.207] | (RefSeq) xyloglucan endotransglucosylase/hydrolase protein 15	xyloglucan endotransglucosylase/hydrolase protein 15 [Brassica rapa]	Xyloglucan endotransglucosylase/hydrolase protein 15 OS=Arabidopsis thaliana OX=3702 GN=XTH15 PE=1 SV=1	Glycosyl hydrolases family 16	Carbohydrate transport and metabolism	--	Carbohydrate transport and metabolism
BolC05g056970.2J	8.03844	10.6361	8.19889	31.1483	47.2519	25.9689	1.02e-11	1.84507	up	Cellular Component: plasma membrane (GO:0005886);; Cellular Component: integral component of membrane (GO:0016021);; Molecular Function: transmembrane transporter activity (GO:0022857);;	--	uncharacterized protein BNAC05G43440D [Brassica napus]	--	Fusaric acid resistance protein family	--	--	Function unknown
BolC09g061870.2J	8.85155	2.18049	5.49934	24.5249	24.4938	21.1219	1.39e-06	1.84499	up	Molecular Function: aspartic-type endopeptidase activity (GO:0004190);;	K22683|1.0e-58|jre:109005620|K22683 aspartyl protease family protein [EC:3.4.23.-] | (RefSeq) protein ASPARTIC PROTEASE IN GUARD CELL 1-like	aspartyl protease family protein At5g10770-like isoform X1 [Brassica napus]	Aspartyl protease family protein At5g10770 OS=Arabidopsis thaliana OX=3702 GN=At5g10770 PE=2 SV=1	Xylanase inhibitor N-terminal	--	Posttranslational modification, protein turnover, chaperones	Posttranslational modification, protein turnover, chaperones
BolC02g044980.2J	4.11344	0.222346	3.16827	28.3973	29.6373	23.289	0.00413505	1.8448	up	Molecular Function: glutathione transferase activity (GO:0004364);;	K07393|5.8e-175|boe:106319627|K07393 glutathionyl-hydroquinone reductase [EC:1.8.5.7] | (RefSeq) glutathionyl-hydroquinone reductase YqjG-like isoform X1	unnamed protein product [Brassica oleracea]	--	Glutathione S-transferase, C-terminal domain	Energy production and conversion	Posttranslational modification, protein turnover, chaperones	Posttranslational modification, protein turnover, chaperones
BolC07g055600.2J	2.10193	1.68257	1.83062	52.7141	1.78499	74.7462	0.00442632	1.84448	up	Molecular Function: serine-type carboxypeptidase activity (GO:0004185);;	K16297|8.1e-282|boe:106307081|K16297 serine carboxypeptidase-like clade II [EC:3.4.16.-] | (RefSeq) serine carboxypeptidase-like 29	hypothetical protein F2Q69_00057764, partial [Brassica cretica]	Serine carboxypeptidase-like 29 OS=Arabidopsis thaliana OX=3702 GN=SCPL29 PE=2 SV=1	Serine carboxypeptidase	Amino acid transport and metabolism	Posttranslational modification, protein turnover, chaperones;; Amino acid transport and metabolism	Posttranslational modification, protein turnover, chaperones
BolC04g014010.2J	1.52712	1.17901	1.25503	5.72734	5.09274	4.91052	5.39e-11	1.84435	up	Cellular Component: integral component of membrane (GO:0016021);;	K10664|2.7e-200|boe:106339400|K10664 E3 ubiquitin-protein ligase ATL6/9/15/31/42/55 [EC:2.3.2.27] | (RefSeq) E3 ubiquitin-protein ligase ATL9	PREDICTED: E3 ubiquitin-protein ligase ATL9 [Brassica oleracea var. oleracea]	E3 ubiquitin-protein ligase ATL9 OS=Arabidopsis thaliana OX=3702 GN=ATL9 PE=1 SV=1	Ring finger domain	--	Posttranslational modification, protein turnover, chaperones	Posttranslational modification, protein turnover, chaperones
BolC05g051080.2J	19.4653	15.181	12.7881	81.605	47.2689	55.3674	5.02e-13	1.84382	up	Molecular Function: DNA binding (GO:0003677);; Molecular Function: transcription factor activity, sequence-specific DNA binding (GO:0003700);; Biological Process: response to ethylene (GO:0009723);; Biological Process: response to abscisic acid (GO:0009737);; Biological Process: induced systemic resistance, jasmonic acid mediated signaling pathway (GO:0009864);; Biological Process: response to ch…	K09286|1.6e-120|bna:106397060|K09286 EREBP-like factor | (RefSeq) ethylene-responsive transcription factor 4	PREDICTED: ethylene-responsive transcription factor 4 [Brassica oleracea var. oleracea]	Ethylene-responsive transcription factor 4 OS=Arabidopsis thaliana OX=3702 GN=ERF4 PE=1 SV=1	AP2 domain	--	--	Transcription
BolC09g064770.2J	18.9753	39.4787	30.8378	124.364	140.425	88.5917	6.29e-10	1.84185	up	Molecular Function: protein binding (GO:0005515);; Cellular Component: cellular_component (GO:0005575);; Cellular Component: membrane (GO:0016020);;	K01188|3.2e-22|sita:101778196|K01188 beta-glucosidase [EC:3.2.1.21] | (RefSeq) beta-glucosidase 12	polygalacturonase inhibitor 1-like [Brassica napus]	Polygalacturonase inhibitor 1 OS=Arabidopsis thaliana OX=3702 GN=PGIP1 PE=1 SV=1	Leucine Rich repeats (2 copies)	--	--	Function unknown
BolC06g046390.2J	4.72104	4.32422	4.60931	15.3564	22.4678	14.502	4.98e-14	1.84158	up	Cellular Component: cellular_component (GO:0005575);; Cellular Component: intracellular (GO:0005622);; Cellular Component: cell (GO:0005623);; Cellular Component: cytoplasm (GO:0005737);; Biological Process: transport (GO:0006810);; Biological Process: endocytosis (GO:0006897);; Biological Process: receptor-mediated endocytosis (GO:0006898);; Biological Process: organelle organization (GO:0006996…	--	PREDICTED: J domain-containing protein required for chloroplast accumulation response 1 isoform X1 [Brassica oleracea var. oleracea]	J domain-containing protein required for chloroplast accumulation response 1 OS=Arabidopsis thaliana OX=3702 GN=JAC1 PE=1 SV=1	--	--	General function prediction only	Function unknown
BolC04g062980.2J	0.390024	0.298435	1.10167	4.22793	3.30743	2.60686	0.000513535	1.8409	up	--	--	PREDICTED: uncharacterized protein At5g01610-like [Brassica oleracea var. oleracea]	Uncharacterized protein At5g01610 OS=Arabidopsis thaliana OX=3702 GN=At5g01610 PE=1 SV=1	Protein of unknown function, DUF538	--	--	Function unknown
BolC06g037480.2J	5.31132	5.05685	5.62491	19.2128	21.3907	19.7899	1.85e-19	1.83642	up	Molecular Function: DNA binding (GO:0003677);; Cellular Component: nucleus (GO:0005634);;	K09422|7.8e-119|bna:106419916|K09422 transcription factor MYB, plant | (RefSeq) transcription factor MYB114-like	MYB2 [Brassica oleracea var. botrytis]	Transcription factor MYB90 OS=Arabidopsis thaliana OX=3702 GN=MYB90 PE=1 SV=1	Myb-like DNA-binding domain	--	Transcription	--
BolC02g000370.2J	71.1491	53.5482	64.0949	248.275	299.323	170.748	2.72e-13	1.83079	up	Biological Process: cellular amino acid metabolic process (GO:0006520);; Biological Process: pyridoxine biosynthetic process (GO:0008615);; Molecular Function: amine-lyase activity (GO:0016843);; Biological Process: pyridoxal phosphate biosynthetic process (GO:0042823);;	K06215|7.1e-170|bna:106435459|K06215 pyridoxal 5'-phosphate synthase pdxS subunit [EC:4.3.3.6] | (RefSeq) pyridoxal 5'-phosphate synthase subunit PDX1.3	pyridoxal 5'-phosphate synthase subunit PDX1.3 [Brassica rapa]	Pyridoxal 5'-phosphate synthase subunit PDX1.3 OS=Arabidopsis thaliana OX=3702 GN=PDX13 PE=1 SV=2	SOR/SNZ family	Coenzyme transport and metabolism	Coenzyme transport and metabolism	Coenzyme transport and metabolism
BolC04g018190.2J	1.32167	0.713199	0.851887	5.87219	2.77457	3.50479	1.14e-06	1.82991	up	--	K01179|7.2e-27|qsu:112028385|K01179 endoglucanase [EC:3.2.1.4] | (RefSeq) endoglucanase 8-like	uncharacterized protein LOC106407924 [Brassica napus]	pEARLI1-like lipid transfer protein 3 OS=Arabidopsis thaliana OX=3702 GN=At4g12500 PE=2 SV=1	Domain of unknown function (DUF4283)	--	General function prediction only	Function unknown
BolC03g074500.2J	0.534574	0.456067	0.562776	3.0026	1.36443	2.94431	6.94e-05	1.82951	up	--	K14399|4.1e-42|csl:COCSUDRAFT_47181|K14399 polyribonucleotide 5'-hydroxyl-kinase [EC:2.7.1.78] | (RefSeq) Clp1-domain-containing protein	PREDICTED: random slug protein 5 [Brassica oleracea var. oleracea]	--	CRAL/TRIO domain	--	Lipid transport and metabolism	Lipid transport and metabolism
Brassica_oleracea_newGene_3505	1.15131	1.37791	0.449727	6.39668	3.92436	3.46572	6.62e-05	1.8276	up	Molecular Function: DNA binding (GO:0003677);;	K15397|7.6e-17|cpep:111776416|K15397 3-ketoacyl-CoA synthase [EC:2.3.1.199] | (RefSeq) 3-ketoacyl-CoA synthase 17-like	unnamed protein product [Brassica oleracea]	Protein RADIALIS-like 5 OS=Arabidopsis thaliana OX=3702 GN=RL5 PE=3 SV=1	--	--	Posttranslational modification, protein turnover, chaperones	Transcription
BolC04g013960.2J	1.42967	1.09036	1.22758	5.22535	4.73635	4.74463	1e-10	1.82754	up	Cellular Component: integral component of membrane (GO:0016021);;	K10664|2.7e-200|boe:106339400|K10664 E3 ubiquitin-protein ligase ATL6/9/15/31/42/55 [EC:2.3.2.27] | (RefSeq) E3 ubiquitin-protein ligase ATL9	PREDICTED: E3 ubiquitin-protein ligase ATL9 [Brassica oleracea var. oleracea]	E3 ubiquitin-protein ligase ATL9 OS=Arabidopsis thaliana OX=3702 GN=ATL9 PE=1 SV=1	Ring finger domain	--	Posttranslational modification, protein turnover, chaperones	Posttranslational modification, protein turnover, chaperones
BolC02g041300.2J	0.119161	0.391173	0.126305	1.02717	1.76697	0.833951	0.000757012	1.82618	up	Molecular Function: cation transmembrane transporter activity (GO:0008324);; Cellular Component: integral component of membrane (GO:0016021);;	--	unnamed protein product [Brassica oleracea]	Sodium transporter HKT1 OS=Arabidopsis thaliana OX=3702 GN=HKT1 PE=1 SV=1	Cation transport protein	Inorganic ion transport and metabolism	Inorganic ion transport and metabolism	Inorganic ion transport and metabolism
BolC06g040710.2J	12.3921	10.7684	13.9797	51.9043	47.859	39.0276	4.77e-19	1.82501	up	Molecular Function: nucleotide binding (GO:0000166);; Molecular Function: molecular_function (GO:0003674);; Molecular Function: binding (GO:0005488);; Molecular Function: protein binding (GO:0005515);; Cellular Component: cellular_component (GO:0005575);; Cellular Component: intracellular (GO:0005622);; Cellular Component: cell (GO:0005623);; Cellular Component: cytoplasm (GO:0005737);; Biologica…	K13420|5.7e-09|aip:107622636|K13420 LRR receptor-like serine/threonine-protein kinase FLS2 [EC:2.7.11.1] | (RefSeq) probable LRR receptor-like serine/threonine-protein kinase At3g47570 isoform X1	unnamed protein product [Brassica oleracea]	Leucine-rich repeat protein FLOR 1 OS=Arabidopsis thaliana OX=3702 GN=FLR1 PE=1 SV=1	Leucine rich repeat	--	General function prediction only	Function unknown
BolC01g000210.2J	1.13735	0.528892	0.534688	2.73285	3.34882	3.09544	9.21e-07	1.82072	up	Molecular Function: amidophosphoribosyltransferase activity (GO:0004044);; Biological Process: 'de novo' IMP biosynthetic process (GO:0006189);; Biological Process: purine nucleobase biosynthetic process (GO:0009113);; Biological Process: nucleoside metabolic process (GO:0009116);; Molecular Function: metal ion binding (GO:0046872);; Molecular Function: iron-sulfur cluster binding (GO:0051536);;	K00764|2.3e-261|bna:106373713|K00764 amidophosphoribosyltransferase [EC:2.4.2.14] | (RefSeq) amidophosphoribosyltransferase 3, chloroplastic	PREDICTED: amidophosphoribosyltransferase 3, chloroplastic [Brassica oleracea var. oleracea]	Amidophosphoribosyltransferase 3, chloroplastic OS=Arabidopsis thaliana OX=3702 GN=ASE3 PE=1 SV=1	Glutamine amidotransferase domain	Nucleotide transport and metabolism	Nucleotide transport and metabolism	Nucleotide transport and metabolism
BolC03g043720.2J	35.6534	40.5987	43.3078	234.317	109.245	123.38	2.67e-10	1.82063	up	Molecular Function: DNA binding (GO:0003677);; Molecular Function: transcription factor activity, sequence-specific DNA binding (GO:0003700);; Cellular Component: nucleus (GO:0005634);;	K09286|1.2e-112|brp:103859615|K09286 EREBP-like factor | (RefSeq) ethylene-responsive transcription factor 4	ethylene-responsive transcription factor 4 [Brassica rapa]	Ethylene-responsive transcription factor 4 OS=Arabidopsis thaliana OX=3702 GN=ERF4 PE=1 SV=1	AP2 domain	--	--	Transcription
BolC04g040100.2J	15.5735	12.6548	17.6047	61.4993	68.4238	45.8083	1.34e-11	1.82007	up	Cellular Component: integral component of membrane (GO:0016021);;	--	uncharacterized protein LOC103863470 isoform X2 [Brassica rapa]	--	--	--	--	--
BolC02g034550.2J	1.27802	0.418747	1.3028	6.10195	5.37435	4.23624	0.00031538	1.8192	up	Biological Process: response to stress (GO:0006950);; Biological Process: response to oxidative stress (GO:0006979);; Biological Process: biological_process (GO:0008150);; Biological Process: response to stimulus (GO:0050896);;	--	VQ motif-containing protein 10 [Brassica rapa]	VQ motif-containing protein 10 OS=Arabidopsis thaliana OX=3702 GN=VQ10 PE=1 SV=1	VQ motif	--	--	Function unknown
BolC02g016660.2J	1.00792	1.09234	1.23509	4.04153	5.7965	3.7627	2.46e-07	1.81873	up	Molecular Function: ATP binding (GO:0005524);; Biological Process: protein folding (GO:0006457);; Molecular Function: unfolded protein binding (GO:0051082);;	K04079|9.8e-154|csat:104728918|K04079 molecular chaperone HtpG | (RefSeq) heat shock protein 90-3-like	PREDICTED: heat shock protein 90-3-like [Camelina sativa]	Heat shock protein 90-2 OS=Arabidopsis thaliana OX=3702 GN=HSP90-2 PE=1 SV=1	Hsp90 protein	Posttranslational modification, protein turnover, chaperones	Posttranslational modification, protein turnover, chaperones	Posttranslational modification, protein turnover, chaperones
BolC03g024500.2J	7.75663	3.62516	4.7702	22.8429	24.2234	16.7993	1.67e-08	1.81764	up	--	K14496|1.3e-117|bna:106388157|K14496 abscisic acid receptor PYR/PYL family | (RefSeq) abscisic acid receptor PYL6-like isoform X1	BnaC03g22610D [Brassica napus]	Abscisic acid receptor PYL6 OS=Arabidopsis thaliana OX=3702 GN=PYL6 PE=1 SV=1	Polyketide cyclase / dehydrase and lipid transport	--	--	Function unknown
BolC01g057410.2J	0.595657	0.381308	0.855114	2.45242	0.620157	8.00668	0.00149558	1.81367	up	Molecular Function: transferase activity, transferring acyl groups other than amino-acyl groups (GO:0016747);;	--	PREDICTED: acyltransferase-like protein At3g26840, chloroplastic isoform X1 [Brassica oleracea var. oleracea]	Acyltransferase-like protein At3g26840, chloroplastic OS=Arabidopsis thaliana OX=3702 GN=At3g26840 PE=1 SV=1	Alpha/beta hydrolase family	Lipid transport and metabolism	--	Lipid transport and metabolism
BolC05g019180.2J	5.99226	4.05604	5.21349	19.3862	19.1031	18.9525	1.02e-14	1.81242	up	Molecular Function: O-methyltransferase activity (GO:0008171);;	K22703|4.2e-115|boe:106296139|K22703 hydroxy-3-indolylmethylglucosinolate O-methyltransferase [EC:2.1.1.-] | (RefSeq) caffeic acid 3-O-methyltransferase-like isoform X1	PREDICTED: caffeic acid 3-O-methyltransferase-like isoform X2 [Brassica oleracea var. oleracea]	Indole glucosinolate O-methyltransferase 1 OS=Arabidopsis thaliana OX=3702 GN=IGMT1 PE=1 SV=1	O-methyltransferase domain	Coenzyme transport and metabolism	General function prediction only	Replication, recombination and repair
BolC02g034680.2J	2.29138	2.02058	2.01087	10.2474	10.3427	5.01888	4.23e-07	1.81084	up	Molecular Function: zinc ion binding (GO:0008270);;	--	B-box zinc finger protein 22 [Brassica napus]	B-box zinc finger protein 22 OS=Arabidopsis thaliana OX=3702 GN=BBX22 PE=1 SV=2	B-box zinc finger	--	--	Transcription
BolC05g020990.2J	4.38025	3.01416	4.37154	15.0257	16.1228	12.9561	1.82e-14	1.8097	up	Molecular Function: sucrose alpha-glucosidase activity (GO:0004575);; Cellular Component: cytosol (GO:0005829);; Biological Process: sucrose catabolic process (GO:0005987);; Molecular Function: glycopeptide alpha-N-acetylgalactosaminidase activity (GO:0033926);;	K03884|7.3e-29|nau:109243048|K03884 NADH-ubiquinone oxidoreductase chain 6 [EC:7.1.1.2] | (RefSeq) uncharacterized protein LOC109243048	probable alkaline/neutral invertase D [Brassica rapa]	Probable alkaline/neutral invertase D OS=Arabidopsis thaliana OX=3702 GN=INVD PE=2 SV=1	Alkaline and neutral invertase	Carbohydrate transport and metabolism	--	Function unknown
BolC07g015230.2J	9.69313	9.58346	9.72399	31.8211	45.3118	29.9542	9.17e-17	1.80899	up	Molecular Function: ATP binding (GO:0005524);; Cellular Component: integral component of membrane (GO:0016021);; Molecular Function: ATPase activity (GO:0016887);; Molecular Function: ATPase activity, coupled to transmembrane movement of substances (GO:0042626);;	K05665|0.0e+00|fve:101298730|K05665 ATP-binding cassette, subfamily C (CFTR/MRP), member 1 [EC:7.6.2.3] | (RefSeq) ABC transporter C family member 12-like	LOW QUALITY PROTEIN: ABC transporter C family member 12-like [Brassica napus]	ABC transporter C family member 12 OS=Arabidopsis thaliana OX=3702 GN=ABCC12 PE=2 SV=1	ABC transporter transmembrane region	Defense mechanisms	Secondary metabolites biosynthesis, transport and catabolism	Secondary metabolites biosynthesis, transport and catabolism
BolC08g027350.2J	0.635799	0.456108	0.734148	1.98568	3.17257	2.3725	7.72e-07	1.80715	up	Cellular Component: integral component of membrane (GO:0016021);; Molecular Function: transmembrane transporter activity (GO:0022857);;	K14638|4.7e-122|cmax:111493070|K14638 solute carrier family 15 (peptide/histidine transporter), member 3/4 | (RefSeq) protein NRT1/ PTR FAMILY 2.13-like	protein NRT1/ PTR FAMILY 2.9 [Brassica napus]	Protein NRT1/ PTR FAMILY 2.9 OS=Arabidopsis thaliana OX=3702 GN=NPF2.9 PE=1 SV=1	POT family	Amino acid transport and metabolism	Amino acid transport and metabolism	Amino acid transport and metabolism
BolC04g002850.2J	1.00256	2.25366	1.23635	6.13297	5.54216	6.2116	8.73e-08	1.80519	up	Cellular Component: integral component of membrane (GO:0016021);; Molecular Function: transmembrane transporter activity (GO:0022857);;	K17500|3.8e-51|nto:104085001|K17500 integrin-linked kinase-associated serine/threonine phosphatase 2C [EC:3.1.3.16] | (RefSeq) WAT1-related protein At3g18200 isoform X1	WAT1-related protein At2g40900 [Brassica napus]	WAT1-related protein At2g40900 OS=Arabidopsis thaliana OX=3702 GN=At2g40900 PE=2 SV=1	EamA-like transporter family	--	--	Function unknown
BolC06g033220.2J	1.7584	0.943246	0.48547	4.29407	5.43952	3.75959	1.39e-05	1.80504	up	Biological Process: reproduction (GO:0000003);; Biological Process: cell morphogenesis (GO:0000902);; Biological Process: cell morphogenesis involved in differentiation (GO:0000904);; Molecular Function: protease binding (GO:0002020);; Biological Process: developmental process involved in reproduction (GO:0003006);; Molecular Function: molecular_function (GO:0003674);; Molecular Function: binding…	K19996|5.4e-117|pop:18104395|K19996 phosphatidylinositol transfer protein SFH5 | (RefSeq) patellin-3	unnamed protein product [Brassica oleracea]	Patellin-1 OS=Arabidopsis thaliana OX=3702 GN=PATL1 PE=1 SV=2	CRAL/TRIO domain	--	Lipid transport and metabolism	Lipid transport and metabolism
BolC05g021070.2J	8.06823	6.09734	6.14841	30.5464	22.8179	22.6772	4.57e-14	1.80398	up	--	K15730|2.1e-95|boe:106293081|K15730 cytosolic prostaglandin-E synthase [EC:5.3.99.3] | (RefSeq) uncharacterized protein OsI_027940-like isoform X1	unnamed protein product [Brassica oleracea]	Co-chaperone protein p23-1 OS=Brassica napus OX=3708 GN=P23-1 PE=1 SV=1	CS domain	--	Posttranslational modification, protein turnover, chaperones	Posttranslational modification, protein turnover, chaperones
BolC05g021500.2J	30.0994	36.7728	30.7988	167.389	128.352	77.1949	3.73e-10	1.80373	up	Molecular Function: molecular_function (GO:0003674);; Molecular Function: GTPase activator activity (GO:0005096);; Molecular Function: binding (GO:0005488);; Molecular Function: phospholipid binding (GO:0005543);; Cellular Component: cellular_component (GO:0005575);; Cellular Component: extracellular region (GO:0005576);; Cellular Component: intracellular (GO:0005622);; Cellular Component: cell (…	K12486|9.4e-33|rcu:8265523|K12486 stromal membrane-associated protein | (RefSeq) ADP-ribosylation factor GTPase-activating protein AGD12	unnamed protein product [Brassica oleracea]	Protein C2-DOMAIN ABA-RELATED 8 OS=Arabidopsis thaliana OX=3702 GN=CAR8 PE=2 SV=1	C2 domain	--	General function prediction only	Function unknown
BolC01g034320.2J	7.46301	8.81714	7.03823	22.9805	42.7922	23.03	1.23e-09	1.79922	up	Molecular Function: purine nucleoside transmembrane transporter activity (GO:0015211);; Cellular Component: integral component of membrane (GO:0016021);;	--	PREDICTED: probable purine permease 18 [Brassica oleracea var. oleracea]	Probable purine permease 18 OS=Arabidopsis thaliana OX=3702 GN=PUP18 PE=1 SV=1	Purine nucleobase transmembrane transport	--	--	Function unknown
BolC03g027110.2J	7.6258	6.47555	8.06243	30.4636	35.4645	18.9751	1.66e-09	1.79888	up	Molecular Function: electron carrier activity (GO:0009055);; Cellular Component: integral component of membrane (GO:0016021);;	--	hypothetical protein F2Q70_00008831 [Brassica cretica]	Uclacyanin-2 OS=Arabidopsis thaliana OX=3702 GN=At2g44790 PE=2 SV=1	Plastocyanin-like domain	--	--	Function unknown
BolC04g012630.2J	10.6638	13.5422	13.4695	56.5174	51.2819	33.1807	3.2e-12	1.79718	up	Molecular Function: molecular_function (GO:0003674);; Molecular Function: catalytic activity (GO:0003824);; Cellular Component: cellular_component (GO:0005575);; Cellular Component: intracellular (GO:0005622);; Cellular Component: cell (GO:0005623);; Cellular Component: cytoplasm (GO:0005737);; Cellular Component: cytosol (GO:0005829);; Biological Process: nucleobase-containing compound metabolic…	K01240|4.8e-196|boe:106339359|K01240 uridine nucleosidase [EC:3.2.2.3] | (RefSeq) uridine nucleosidase 1-like	PREDICTED: uridine nucleosidase 1-like [Brassica oleracea var. oleracea]	Uridine nucleosidase 1 OS=Arabidopsis thaliana OX=3702 GN=URH1 PE=1 SV=2	Inosine-uridine preferring nucleoside hydrolase	Nucleotide transport and metabolism	Nucleotide transport and metabolism	Nucleotide transport and metabolism
BolC04g022910.2J	20.3639	15.3254	14.952	75.8372	57.0926	54.039	1.64e-15	1.79615	up	Molecular Function: electron carrier activity (GO:0009055);; Cellular Component: chloroplast (GO:0009507);; Molecular Function: metal ion binding (GO:0046872);; Molecular Function: 2 iron, 2 sulfur cluster binding (GO:0051537);;	K02639|8.5e-84|bna:106392067|K02639 ferredoxin | (RefSeq) ferredoxin, root R-B1-like	PREDICTED: ferredoxin, root R-B1 [Brassica oleracea var. oleracea]	Ferredoxin-3, chloroplastic OS=Arabidopsis thaliana OX=3702 GN=FD3 PE=1 SV=1	2Fe-2S iron-sulfur cluster binding domain	Energy production and conversion	--	Energy production and conversion
BolC03g074630.2J	0.393371	0.578389	0.874919	2.40813	2.78635	2.78763	9.33e-06	1.79615	up	Molecular Function: methyltransferase activity (GO:0008168);;	K21483|3.8e-138|bna:106358999|K21483 salicylate 1-O-methyltransferase [EC:2.1.1.274] | (RefSeq) salicylate carboxymethyltransferase-like	PREDICTED: salicylate carboxymethyltransferase-like [Brassica oleracea var. oleracea]	Salicylate carboxymethyltransferase OS=Clarkia breweri OX=36903 GN=SAMT PE=1 SV=1	SAM dependent carboxyl methyltransferase	Lipid transport and metabolism	--	Function unknown
BolC07g049360.2J	7.07114	13.1911	9.77142	36.4792	44.016	32.7248	2.97e-11	1.7961	up	Cellular Component: integral component of membrane (GO:0016021);;	K24104|2.2e-12|bna:106347896|K24104 GPN-loop GTPase | (RefSeq) GPN-loop GTPase 1	tobamovirus multiplication protein 1 [Brassica rapa]	Tobamovirus multiplication protein 1 OS=Arabidopsis thaliana OX=3702 GN=TOM1 PE=1 SV=1	Protein of unknown function (DUF1084)	--	--	Function unknown
BolC03g020270.2J	4.11363	9.34813	8.66218	26.6068	39.1611	21.7202	2.23e-07	1.79574	up	Molecular Function: zinc ion binding (GO:0008270);; Molecular Function: antiporter activity (GO:0015297);; Cellular Component: integral component of membrane (GO:0016021);; Molecular Function: xenobiotic transporter activity (GO:0042910);;	K03327|1.6e-272|bna:106406560|K03327 multidrug resistance protein, MATE family | (RefSeq) protein DETOXIFICATION 15	protein DETOXIFICATION 15 [Brassica napus]	Protein DETOXIFICATION 15 OS=Arabidopsis thaliana OX=3702 GN=DTX15 PE=3 SV=1	MatE	Defense mechanisms	General function prediction only	Defense mechanisms
BolC03g036700.2J	20.3309	11.7563	9.07462	56.5548	36.047	70.1421	7.6e-08	1.795	up	--	--	PREDICTED: uncharacterized protein LOC106332805 [Brassica oleracea var. oleracea]	--	--	--	--	--
BolC03g012510.2J	2.57566	3.66248	2.14519	12.6211	13.0463	7.17554	1.05e-07	1.79197	up	--	K13229|3.6e-18|sita:101778204|K13229 2,4-dihydroxy-1,4-benzoxazin-3-one-glucoside dioxygenase [EC:1.14.11.59] | (RefSeq) DIBOA-glucoside dioxygenase BX6	unnamed protein product [Brassica oleracea]	1-aminocyclopropane-1-carboxylate oxidase homolog 11 OS=Arabidopsis thaliana OX=3702 GN=At5g59530 PE=2 SV=1	non-haem dioxygenase in morphine synthesis N-terminal	--	Secondary metabolites biosynthesis, transport and catabolism;; General function prediction only	Secondary metabolites biosynthesis, transport and catabolism
BolC02g000940.2J	10.189	11.8539	12.1324	45.7423	54.6672	29.9937	1.57e-09	1.79105	up	Cellular Component: peroxisome (GO:0005777);; Biological Process: regulation of gene expression (GO:0010468);;	--	hypothetical protein F2Q69_00018312 [Brassica cretica]	--	--	--	--	Function unknown
BolC03g030140.2J	9.30721	8.65542	8.41183	28.6703	41.5657	26.619	2.4e-14	1.79055	up	--	K08900|1.2e-07|gra:105803722|K08900 mitochondrial chaperone BCS1 | (RefSeq) uncharacterized LOC105803722	uncharacterized protein LOC106389513 [Brassica napus]	--	Arabidopsis phospholipase-like protein (PEARLI 4)	--	--	Function unknown
BolC04g060940.2J	0.80192	0.729006	0.605975	2.71275	3.40043	2.34801	1.83e-07	1.78914	up	Biological Process: protein glycosylation (GO:0006486);; Cellular Component: integral component of membrane (GO:0016021);; Molecular Function: transferase activity, transferring glycosyl groups (GO:0016757);;	K22809|1.1e-26|osa:4336409|K22809 inositol phosphorylceramide glucuronosyltransferase 1 [EC:2.4.1.-] | (RefSeq) inositol phosphorylceramide glucuronosyltransferase 1	unnamed protein product [Brassica oleracea]	Putative glucuronosyltransferase PGSIP8 OS=Arabidopsis thaliana OX=3702 GN=PGSIP8 PE=2 SV=1	Mannosyltransferase putative	Cell wall/membrane/envelope biogenesis	Carbohydrate transport and metabolism	Carbohydrate transport and metabolism
BolC07g055690.2J	26.9988	27.9027	27.6888	97.7494	120.276	81.1361	4.18e-18	1.78721	up	Molecular Function: protein serine/threonine kinase activity (GO:0004674);; Molecular Function: ATP binding (GO:0005524);; Biological Process: signal transduction (GO:0007165);;	K07198|4.6e-191|jcu:105633501|K07198 5'-AMP-activated protein kinase, catalytic alpha subunit [EC:2.7.11.11] | (RefSeq) CBL-interacting serine/threonine-protein kinase 6	PREDICTED: CBL-interacting serine/threonine-protein kinase 6-like [Brassica oleracea var. oleracea]	CBL-interacting serine/threonine-protein kinase 6 OS=Arabidopsis thaliana OX=3702 GN=CIPK6 PE=1 SV=1	Protein kinase domain	Signal transduction mechanisms	Signal transduction mechanisms	Signal transduction mechanisms
BolC09g063380.2J	16.7558	16.8321	28.431	96.2711	84.3083	56.3731	2.29e-09	1.78634	up	Molecular Function: DNA binding (GO:0003677);; Cellular Component: nucleus (GO:0005634);; Biological Process: regulation of transcription, DNA-templated (GO:0006355);;	K00521|1.3e-42|cmos:111447866|K00521 ferric-chelate reductase [EC:1.16.1.7] | (RefSeq) ferric reduction oxidase 7, chloroplastic-like	protein ATAF2 [Brassica napus]	Protein ATAF2 OS=Arabidopsis thaliana OX=3702 GN=NAC081 PE=1 SV=1	No apical meristem (NAM) protein	--	--	Transcription
BolC08g042790.2J	58.6638	27.7763	42.272	172.509	168.656	139.457	3.58e-11	1.7861	up	Molecular Function: molecular_function (GO:0003674);; Molecular Function: binding (GO:0005488);; Molecular Function: protein binding (GO:0005515);; Cellular Component: cellular_component (GO:0005575);; Cellular Component: intracellular (GO:0005622);; Cellular Component: cell (GO:0005623);; Cellular Component: cytoplasm (GO:0005737);; Biological Process: cellular aromatic compound metabolic proces…	--	PREDICTED: tetrapyrrole-binding protein, chloroplastic-like [Brassica oleracea var. oleracea]	Tetrapyrrole-binding protein, chloroplastic OS=Arabidopsis thaliana OX=3702 GN=GUN4 PE=1 SV=1	GUN4-like	Signal transduction mechanisms	--	Function unknown
BolC07g038750.2J	2.15961	0.521261	0.836021	5.86739	1.75082	13.1068	0.00189935	1.78461	up	Molecular Function: transcription coactivator activity (GO:0003713);; Cellular Component: integral component of membrane (GO:0016021);;	--	GRF1-interacting factor 1 [Brassica rapa]	GRF1-interacting factor 1 OS=Arabidopsis thaliana OX=3702 GN=GIF1 PE=1 SV=1	SSXT protein (N-terminal region)	--	Transcription	Transcription
BolC08g002820.2J	0.938061	0.904431	0.582672	2.50201	3.34645	4.59633	1.8e-05	1.78446	up	Cellular Component: integral component of membrane (GO:0016021);;	K08081|1.9e-144|bna:106362245|K08081 tropinone reductase I [EC:1.1.1.206] | (RefSeq) tropinone reductase homolog At1g07450	tropinone reductase homolog At1g07450 [Brassica napus]	Tropinone reductase homolog At1g07450 OS=Arabidopsis thaliana OX=3702 GN=At1g07450 PE=2 SV=1	Enoyl-(Acyl carrier protein) reductase	Lipid transport and metabolism;; Secondary metabolites biosynthesis, transport and catabolism;; General function prediction only	General function prediction only	Secondary metabolites biosynthesis, transport and catabolism
BolC05g001200.2J	1.14597	0.735464	0.515826	4.86763	1.96594	3.36109	2.37e-05	1.7832	up	Molecular Function: polygalacturonase activity (GO:0004650);; Cellular Component: extracellular region (GO:0005576);; Biological Process: carbohydrate metabolic process (GO:0005975);; Biological Process: cell wall organization (GO:0071555);;	K01213|3.0e-154|adu:107492196|K01213 galacturan 1,4-alpha-galacturonidase [EC:3.2.1.67] | (RefSeq) polygalacturonase At1g48100-like	PREDICTED: polygalacturonase At1g48100 [Brassica oleracea var. oleracea]	Polygalacturonase At1g48100 OS=Arabidopsis thaliana OX=3702 GN=At1g48100 PE=2 SV=1	Glycosyl hydrolases family 28	Carbohydrate transport and metabolism	--	Carbohydrate transport and metabolism
Brassica_oleracea_newGene_4989	1.51896	1.1866	1.74198	5.42992	7.96133	4.45493	9.94e-07	1.78126	up	Molecular Function: transcription factor activity, sequence-specific DNA binding (GO:0003700);; Cellular Component: nucleus (GO:0005634);; Cellular Component: host cell nucleus (GO:0042025);; Molecular Function: sequence-specific DNA binding (GO:0043565);;	K09419|2.4e-85|bna:106422375|K09419 heat shock transcription factor, other eukaryote | (RefSeq) heat stress transcription factor B-2b-like	heat stress transcription factor B-2b [Brassica rapa]	Heat stress transcription factor B-2b OS=Arabidopsis thaliana OX=3702 GN=HSFB2B PE=2 SV=1	HSF-type DNA-binding	--	Transcription	Transcription
BolC04g060780.2J	0.368152	0.835872	0.260828	3.70843	1.73713	2.0273	0.000798831	1.77685	up	--	--	uncharacterized protein LOC106448885 isoform X2 [Brassica napus]	--	K-box region	--	--	--
BolC09g016950.2J	1.35298	0.469448	0.167767	2.99127	2.71476	4.16949	0.000672371	1.77474	up	Cellular Component: plasma membrane (GO:0005886);;	--	probable membrane-associated kinase regulator 2 [Brassica napus]	Probable membrane-associated kinase regulator 2 OS=Arabidopsis thaliana OX=3702 GN=MAKR2 PE=2 SV=1	--	--	--	Function unknown
Brassica_oleracea_newGene_990	1.20156	1.26334	0.94871	5.1425	5.8461	3.1721	1.33e-06	1.7743	up	#N/A	#N/A	#N/A	#N/A	#N/A	#N/A	#N/A	#N/A
BolC06g005340.2J	1.31727	3.14488	1.70199	8.00727	11.2515	5.56797	5.61e-06	1.77156	up	Cellular Component: integral component of membrane (GO:0016021);;	--	uncharacterized protein LOC103871333 [Brassica rapa]	--	Protein of unknown function (DUF3537)	--	--	Function unknown
BolC08g009250.2J	0.159267	0	0.094469	3.20024	0.627646	4.47365	0.00623704	1.77008	up	Molecular Function: transferase activity, transferring acyl groups other than amino-acyl groups (GO:0016747);;	--	acyltransferase-like protein At3g26840, chloroplastic [Brassica napus]	Acyltransferase-like protein At3g26840, chloroplastic OS=Arabidopsis thaliana OX=3702 GN=At3g26840 PE=1 SV=1	Diacylglycerol acyltransferase	Lipid transport and metabolism	--	Lipid transport and metabolism
BolC04g062040.2J	18.1033	13.2732	15.439	46.1759	75.2999	49.0061	2.04e-12	1.76966	up	Cellular Component: cytoplasm (GO:0005737);; Biological Process: L-phenylalanine catabolic process (GO:0006559);; Biological Process: cinnamic acid biosynthetic process (GO:0009800);; Molecular Function: phenylalanine ammonia-lyase activity (GO:0045548);;	K10775|0.0e+00|boe:106342153|K10775 phenylalanine ammonia-lyase [EC:4.3.1.24] | (RefSeq) phenylalanine ammonia-lyase 1	PREDICTED: phenylalanine ammonia-lyase 1 [Brassica oleracea var. oleracea]	Phenylalanine ammonia-lyase 1 OS=Arabidopsis thaliana OX=3702 GN=PAL1 PE=1 SV=3	Aromatic amino acid lyase	Amino acid transport and metabolism	Secondary metabolites biosynthesis, transport and catabolism	Secondary metabolites biosynthesis, transport and catabolism
BolC03g022420.2J	1.2495	1.86139	2.65972	7.25671	9.71085	5.58437	5.49e-07	1.76796	up	Biological Process: oligopeptide transport (GO:0006857);; Cellular Component: integral component of membrane (GO:0016021);; Molecular Function: transmembrane transporter activity (GO:0022857);;	K14638|6.6e-209|cann:107843454|K14638 solute carrier family 15 (peptide/histidine transporter), member 3/4 | (RefSeq) protein NRT1/ PTR FAMILY 5.6-like	unnamed protein product, partial [Brassica oleracea]	Protein NRT1/ PTR FAMILY 5.6 OS=Arabidopsis thaliana OX=3702 GN=NPF5.6 PE=2 SV=1	POT family	Amino acid transport and metabolism	Amino acid transport and metabolism	Amino acid transport and metabolism
BolC01g045500.2J	24.6383	6.95357	6.93049	65.1218	72.7652	55.3165	0.00119545	1.76587	up	Molecular Function: methionine adenosyltransferase activity (GO:0004478);; Molecular Function: ATP binding (GO:0005524);; Biological Process: S-adenosylmethionine biosynthetic process (GO:0006556);; Biological Process: one-carbon metabolic process (GO:0006730);; Molecular Function: metal ion binding (GO:0046872);;	K00789|7.3e-228|bna:106429018|K00789 S-adenosylmethionine synthetase [EC:2.5.1.6] | (RefSeq) S-adenosylmethionine synthase 2-like	PREDICTED: S-adenosylmethionine synthase 2-like [Brassica oleracea var. oleracea]	S-adenosylmethionine synthase 2 OS=Brassica juncea OX=3707 GN=MSAMS2 PE=2 SV=1	S-adenosylmethionine synthetase, C-terminal domain	Coenzyme transport and metabolism	Coenzyme transport and metabolism	Coenzyme transport and metabolism
BolC03g072040.2J	3.81722	3.18622	3.16883	13.6169	12.8226	10.6689	3.68e-13	1.76577	up	Molecular Function: DNA binding (GO:0003677);; Cellular Component: nucleus (GO:0005634);;	K09422|1.9e-161|boe:106335641|K09422 transcription factor MYB, plant | (RefSeq) transcription repressor MYB4	PREDICTED: transcription repressor MYB4 [Brassica oleracea var. oleracea]	Transcription repressor MYB4 OS=Arabidopsis thaliana OX=3702 GN=MYB4 PE=1 SV=1	Myb-like DNA-binding domain	--	Transcription	--
BolC06g049000.2J	1.25173	0.856144	0.762223	3.43044	3.16189	4.35324	2.71e-08	1.76468	up	Molecular Function: secondary active sulfate transmembrane transporter activity (GO:0008271);; Cellular Component: integral component of membrane (GO:0016021);;	K17469|3.8e-255|boe:106296415|K17469 sulfate transporter 2, low-affinity | (RefSeq) sulfate transporter 2.2	PREDICTED: sulfate transporter 2.2 [Brassica oleracea var. oleracea]	Sulfate transporter 2.2 OS=Arabidopsis thaliana OX=3702 GN=SULTR2;2 PE=1 SV=3	Sulfate permease family	Inorganic ion transport and metabolism	Inorganic ion transport and metabolism	Inorganic ion transport and metabolism
BolC05g062770.2J	71.2431	75.2229	65.0532	249.404	278.247	215.699	2.55e-24	1.76136	up	Molecular Function: adenosylmethionine decarboxylase activity (GO:0004014);; Biological Process: spermine biosynthetic process (GO:0006597);; Biological Process: spermidine biosynthetic process (GO:0008295);;	K01611|7.2e-206|boe:106295745|K01611 S-adenosylmethionine decarboxylase [EC:4.1.1.50] | (RefSeq) S-adenosylmethionine decarboxylase proenzyme 3-like	BnaC05g48280D [Brassica napus]	S-adenosylmethionine decarboxylase proenzyme 3 OS=Brassica juncea OX=3707 GN=SAMDC3 PE=2 SV=1	Adenosylmethionine decarboxylase	--	Signal transduction mechanisms	Signal transduction mechanisms
BolC07g013700.2J	6.78861	3.88605	3.6222	13.9593	21.4434	18.108	1.05e-08	1.76037	up	Molecular Function: hydrolase activity, hydrolyzing O-glycosyl compounds (GO:0004553);; Cellular Component: cell wall (GO:0005618);; Biological Process: xyloglucan metabolic process (GO:0010411);; Molecular Function: xyloglucan:xyloglucosyl transferase activity (GO:0016762);; Biological Process: cell wall biogenesis (GO:0042546);; Cellular Component: apoplast (GO:0048046);; Biological Process: ce…	K08235|4.5e-174|bna:106381804|K08235 xyloglucan:xyloglucosyl transferase [EC:2.4.1.207] | (RefSeq) probable xyloglucan endotransglucosylase/hydrolase protein 16	PREDICTED: probable xyloglucan endotransglucosylase/hydrolase protein 16 [Brassica oleracea var. oleracea]	Probable xyloglucan endotransglucosylase/hydrolase protein 16 OS=Arabidopsis thaliana OX=3702 GN=XTH16 PE=2 SV=2	Glycosyl hydrolases family 16	Carbohydrate transport and metabolism	--	Carbohydrate transport and metabolism
BolC04g056700.2J	9.31618	16.0667	19.3399	51.4963	61.8007	52.25	4.01e-10	1.75667	up	Molecular Function: monooxygenase activity (GO:0004497);; Molecular Function: iron ion binding (GO:0005506);; Molecular Function: oxidoreductase activity, acting on paired donors, with incorporation or reduction of molecular oxygen (GO:0016705);; Molecular Function: heme binding (GO:0020037);;	K00487|2.8e-296|boe:106337156|K00487 trans-cinnamate 4-monooxygenase [EC:1.14.14.91] | (RefSeq) trans-cinnamate 4-monooxygenase-like	hypothetical protein F2Q68_00027708 [Brassica cretica]	Trans-cinnamate 4-monooxygenase OS=Arabidopsis thaliana OX=3702 GN=CYP73A5 PE=2 SV=1	Cytochrome P450	Secondary metabolites biosynthesis, transport and catabolism;; Defense mechanisms	Secondary metabolites biosynthesis, transport and catabolism	Secondary metabolites biosynthesis, transport and catabolism
BolC01g010860.2J	2.36145	6.84825	5.97074	25.8053	19.3987	15.3831	4.71e-06	1.75655	up	Molecular Function: DNA binding (GO:0003677);; Molecular Function: transcription factor activity, sequence-specific DNA binding (GO:0003700);; Cellular Component: nucleus (GO:0005634);;	K09286|2.3e-128|bna:106381425|K09286 EREBP-like factor | (RefSeq) ethylene-responsive transcription factor 1A-like	ethylene-responsive transcription factor 1A-like [Brassica napus]	Ethylene-responsive transcription factor 1A OS=Arabidopsis thaliana OX=3702 GN=ERF1A PE=1 SV=2	AP2 domain	--	--	Transcription
BolC06g049750.2J	10.4456	34.1815	9.35471	101.78	95.0815	73.1667	0.00129855	1.75581	up	--	K03327|1.1e-06|cic:CICLE_v10018703mg|K03327 multidrug resistance protein, MATE family | (RefSeq) hypothetical protein	unnamed protein product [Brassica oleracea]	EP1-like glycoprotein 2 OS=Arabidopsis thaliana OX=3702 GN=At1g78830 PE=1 SV=1	D-mannose binding lectin	--	--	Function unknown
Brassica_oleracea_newGene_4983	1.80683	1.25988	1.87953	6.02482	8.47262	4.65609	6.4e-07	1.75553	up	Molecular Function: transcription factor activity, sequence-specific DNA binding (GO:0003700);; Cellular Component: nucleus (GO:0005634);; Cellular Component: host cell nucleus (GO:0042025);; Molecular Function: sequence-specific DNA binding (GO:0043565);;	K09419|9.6e-92|bna:106418352|K09419 heat shock transcription factor, other eukaryote | (RefSeq) heat stress transcription factor B-2b	PREDICTED: heat stress transcription factor B-2b [Brassica oleracea var. oleracea]	Heat stress transcription factor B-2b OS=Arabidopsis thaliana OX=3702 GN=HSFB2B PE=2 SV=1	HSF-type DNA-binding	--	Transcription	Transcription
BolC06g037530.2J	12.0475	9.11618	6.86256	68.959	15.9602	32.2461	4.7e-05	1.75371	up	Molecular Function: calcium ion binding (GO:0005509);; Biological Process: regulation of flower development (GO:0009909);; Biological Process: regulation of nitric oxide metabolic process (GO:0080164);;	K13448|3.0e-68|bna:106351956|K13448 calcium-binding protein CML | (RefSeq) calcium-binding protein CML24	PREDICTED: calcium-binding protein CML24 [Brassica oleracea var. oleracea]	Probable calcium-binding protein CML23 OS=Arabidopsis thaliana OX=3702 GN=CML23 PE=2 SV=1	EF hand	--	Signal transduction mechanisms	Signal transduction mechanisms
BolC02g023460.2J	9.42597	11.7485	11.6064	43.8374	44.1676	29.9457	4.6e-13	1.75268	up	Molecular Function: molecular_function (GO:0003674);; Molecular Function: binding (GO:0005488);; Molecular Function: protein binding (GO:0005515);; Cellular Component: cellular_component (GO:0005575);; Cellular Component: intracellular (GO:0005622);; Cellular Component: cell (GO:0005623);; Cellular Component: cytoplasm (GO:0005737);; Biological Process: movement of cell or subcellular component (…	K23538|2.1e-157|boe:106323050|K23538 ELMO domain-containing protein | (RefSeq) ELMO domain-containing protein A isoform X1	PREDICTED: ELMO domain-containing protein A isoform X1 [Brassica oleracea var. oleracea]	--	ELMO/CED-12 family	--	Function unknown	Function unknown
BolC03g050550.2J	2.33502	2.58521	3.50292	11.4212	13.3738	7.56769	5.08e-07	1.75096	up	--	--	PREDICTED: uncharacterized protein LOC106331553 [Brassica oleracea var. oleracea]	--	--	--	--	--
BolC09g041780.2J	14.8529	14.0295	11.9088	71.3151	38.0816	41.0325	8.67e-10	1.74969	up	Molecular Function: calcium ion binding (GO:0005509);;	K24345|2.7e-70|brp:103844903|K24345 calcium-binding protein KIC and related proteins | (RefSeq) calcium-binding protein PBP1	BnaCnng38440D [Brassica napus]	Calcium-binding protein KRP1 OS=Arabidopsis thaliana OX=3702 GN=KRP1 PE=2 SV=1	EF-hand domain pair	--	Cytoskeleton;; Cell cycle control, cell division, chromosome partitioning	--
BolC04g056030.2J	0.760688	1.48293	0.563969	5.46362	4.66021	2.43751	0.000304232	1.7495	up	Molecular Function: molecular_function (GO:0003674);; Molecular Function: catalytic activity (GO:0003824);; Molecular Function: glutathione transferase activity (GO:0004364);; Molecular Function: protein binding (GO:0005515);; Cellular Component: cellular_component (GO:0005575);; Cellular Component: intracellular (GO:0005622);; Cellular Component: cell (GO:0005623);; Cellular Component: cytoplasm…	K00799|1.1e-127|bna:106450055|K00799 glutathione S-transferase [EC:2.5.1.18] | (RefSeq) glutathione S-transferase U2	PREDICTED: glutathione S-transferase U2 [Brassica oleracea var. oleracea]	Glutathione S-transferase U2 OS=Arabidopsis thaliana OX=3702 GN=GSTU2 PE=2 SV=1	Glutathione S-transferase, N-terminal domain	Posttranslational modification, protein turnover, chaperones	Posttranslational modification, protein turnover, chaperones	Posttranslational modification, protein turnover, chaperones
BolC08g053080.2J	2.4084	1.1942	1.84188	8.77115	5.27166	7.35853	1.56e-06	1.74718	up	Biological Process: male meiotic nuclear division (GO:0007140);; Biological Process: female meiotic nuclear division (GO:0007143);;	--	PREDICTED: uncharacterized protein LOC106310450 [Brassica oleracea var. oleracea]	--	--	--	--	--
BolC07g016930.2J	8.92575	10.188	8.39076	50.4044	19.4938	34.7255	9.24e-08	1.7466	up	Molecular Function: DNA binding (GO:0003677);; Molecular Function: transcription factor activity, sequence-specific DNA binding (GO:0003700);; Cellular Component: nucleus (GO:0005634);;	K09286|8.0e-91|bna:111212525|K09286 EREBP-like factor | (RefSeq) ethylene-responsive transcription factor 11-like	PREDICTED: ethylene-responsive transcription factor 11-like [Brassica oleracea var. oleracea]	Ethylene-responsive transcription factor 11 OS=Arabidopsis thaliana OX=3702 GN=ERF11 PE=1 SV=1	AP2 domain	--	--	Transcription
BolC01g040740.2J	2.03358	3.4319	3.72753	8.33358	18.5441	8.95549	4.65e-06	1.74329	up	Molecular Function: UDP-glycosyltransferase activity (GO:0008194);;	K22950|8.5e-101|fve:101295404|K22950 acylphloroglucinol glucosyltransferase [EC:2.4.1.358] | (RefSeq) anthocyanidin 3-O-glucosyltransferase 2-like	unnamed protein product [Brassica oleracea]	UDP-glycosyltransferase 71B7 OS=Arabidopsis thaliana OX=3702 GN=UGT71B7 PE=2 SV=2	UDP-glucoronosyl and UDP-glucosyl transferase	Carbohydrate transport and metabolism	Carbohydrate transport and metabolism;; Energy production and conversion	--
BolC09g063220.2J	43.279	67.2577	50.7438	234.332	206.228	139.273	1.92e-11	1.74267	up	Biological Process: response to oomycetes (GO:0002239);; Cellular Component: cellular_component (GO:0005575);; Cellular Component: cell-cell junction (GO:0005911);; Biological Process: biological_process (GO:0008150);; Cellular Component: plasmodesma (GO:0009506);; Biological Process: response to external stimulus (GO:0009605);; Biological Process: response to biotic stimulus (GO:0009607);; Cellu…	K00020|1.1e-13|mtr:MTR_8g088900|K00020 3-hydroxyisobutyrate dehydrogenase [EC:1.1.1.31] | (RefSeq) 6-phosphogluconate dehydrogenase-like protein	BnaC09g47090D [Brassica napus]	Protein EXORDIUM-like 2 OS=Arabidopsis thaliana OX=3702 GN=EXL2 PE=2 SV=1	Phosphate-induced protein 1 conserved region	--	--	Replication, recombination and repair
BolC02g036620.2J	114.945	131.767	107.851	406.972	549.198	301.953	3.4e-12	1.7388	up	Molecular Function: monooxygenase activity (GO:0004497);; Molecular Function: iron ion binding (GO:0005506);; Molecular Function: oxidoreductase activity, acting on paired donors, with incorporation or reduction of molecular oxygen (GO:0016705);; Molecular Function: heme binding (GO:0020037);;	K24184|2.0e-294|bna:106388194|K24184 cytochrome P450 family 89 subfamily A [EC:1.14.-.-] | (RefSeq) cytochrome P450 89A2-like	cytochrome P450 89A2-like [Brassica napus]	Cytochrome P450 89A2 OS=Arabidopsis thaliana OX=3702 GN=CYP89A2 PE=2 SV=2	Cytochrome P450	Secondary metabolites biosynthesis, transport and catabolism;; Defense mechanisms	Secondary metabolites biosynthesis, transport and catabolism	Secondary metabolites biosynthesis, transport and catabolism
BolC01g005260.2J	2.87246	1.90205	2.22194	8.29796	12.8628	5.70114	2.6e-06	1.73876	up	Molecular Function: peroxidase activity (GO:0004601);; Cellular Component: extracellular region (GO:0005576);; Biological Process: response to oxidative stress (GO:0006979);; Cellular Component: integral component of membrane (GO:0016021);; Molecular Function: heme binding (GO:0020037);; Biological Process: hydrogen peroxide catabolic process (GO:0042744);; Molecular Function: metal ion binding (…	K00430|1.7e-179|bna:106368738|K00430 peroxidase [EC:1.11.1.7] | (RefSeq) peroxidase 47	peroxidase 47 [Brassica napus]	Peroxidase 47 OS=Arabidopsis thaliana OX=3702 GN=PER47 PE=2 SV=2	Peroxidase	--	--	Secondary metabolites biosynthesis, transport and catabolism
BolC09g008030.2J	8.15082	6.48338	4.87039	22.9355	23.9477	21.9463	1.58e-14	1.73849	up	Molecular Function: DNA binding (GO:0003677);; Cellular Component: nucleus (GO:0005634);;	K09422|2.7e-183|bna:106407276|K09422 transcription factor MYB, plant | (RefSeq) myb-related protein 306	myb-related protein 306 [Brassica napus]	Transcription factor MYB96 OS=Arabidopsis thaliana OX=3702 GN=MYB96 PE=2 SV=1	Myb-like DNA-binding domain	--	Transcription	--
BolC08g036790.2J	18.599	27.0159	29.8028	90.7084	111.903	70.6206	3.27e-10	1.73797	up	Biological Process: blue light signaling pathway (GO:0009785);;	K01166|4.5e-15|dzi:111302682|K01166 ribonuclease T2 [EC:4.6.1.19] | (RefSeq) uncharacterized protein LOC111302682	PREDICTED: uncharacterized protein LOC106311779 [Brassica oleracea var. oleracea]	Protein BIC1 OS=Arabidopsis thaliana OX=3702 GN=BIC1 PE=1 SV=1	--	--	--	--
BolC07g003750.2J	1.0732	0.521191	0.881149	3.63599	2.22931	3.994	8.85e-06	1.73365	up	Cellular Component: integral component of membrane (GO:0016021);;	K10663|1.6e-28|atr:18429082|K10663 E3 ubiquitin-protein ligase ATL4 [EC:2.3.2.27] | (RefSeq) putative RING-H2 finger protein ATL49	PREDICTED: putative RING-H2 finger protein ATL49 [Brassica oleracea var. oleracea]	Putative RING-H2 finger protein ATL49 OS=Arabidopsis thaliana OX=3702 GN=ATL49 PE=3 SV=1	Ring finger domain	--	Posttranslational modification, protein turnover, chaperones	Posttranslational modification, protein turnover, chaperones
BolC02g027080.2J	0.194741	1.67475	0.907471	8.55971	3.49152	4.64911	0.00324048	1.73352	up	--	--	hypothetical protein BRARA_B01901 [Brassica rapa]	--	--	--	--	--
BolC05g014810.2J	4.99025	4.84211	3.28593	17.8572	15.9308	12.7594	4.39e-12	1.73086	up	Biological Process: protein ubiquitination (GO:0016567);; Biological Process: regulation of organ growth (GO:0046620);; Biological Process: regulation of seed growth (GO:0080113);;	K06689|2.6e-39|qsu:111984663|K06689 ubiquitin-conjugating enzyme E2 D [EC:2.3.2.23] | (RefSeq) ubiquitin-conjugating enzyme E2 E2-like	PREDICTED: protein SIP5 [Brassica oleracea var. oleracea]	E3 ubiquitin-protein ligase DA2L OS=Arabidopsis thaliana OX=3702 GN=DA2L PE=2 SV=1	VQ motif	--	General function prediction only	Posttranslational modification, protein turnover, chaperones
BolC01g008090.2J	0.242932	0.43589	0.351867	1.51812	1.41427	1.36471	4.7e-05	1.72888	up	Molecular Function: serine-type peptidase activity (GO:0008236);;	K01285|2.6e-272|bna:106375641|K01285 lysosomal Pro-X carboxypeptidase [EC:3.4.16.2] | (RefSeq) lysosomal Pro-X carboxypeptidase-like	lysosomal Pro-X carboxypeptidase-like [Brassica napus]	Probable serine protease EDA2 OS=Arabidopsis thaliana OX=3702 GN=EDA2 PE=2 SV=2	Serine carboxypeptidase S28	--	Posttranslational modification, protein turnover, chaperones;; General function prediction only	Posttranslational modification, protein turnover, chaperones
BolC09g038180.2J	36.8899	41.0006	39.9208	147.088	168.957	100.348	2.93e-12	1.7286	up	Cellular Component: intracellular membrane-bounded organelle (GO:0043231);; Molecular Function: 2 iron, 2 sulfur cluster binding (GO:0051537);;	K23882|3.3e-58|bna:106423905|K23882 CDGSH iron-sulfur domain-containing protein 2 | (RefSeq) CDGSH iron-sulfur domain-containing protein NEET	PREDICTED: CDGSH iron-sulfur domain-containing protein NEET [Brassica oleracea var. oleracea]	CDGSH iron-sulfur domain-containing protein NEET OS=Arabidopsis thaliana OX=3702 GN=NEET PE=1 SV=1	Iron-binding zinc finger CDGSH type	--	General function prediction only	Function unknown
BolC06g027120.2J	19.1685	21.5863	24.6364	109.714	71.9817	55.3166	1.34e-09	1.72727	up	--	--	PREDICTED: uncharacterized protein LOC106298744 [Brassica oleracea var. oleracea]	--	--	--	--	--
BolC01g003760.2J	7.25821	7.5202	7.08482	25.3834	29.797	20.9676	1.94e-15	1.72694	up	--	K08900|1.2e-14|hbr:110659366|K08900 mitochondrial chaperone BCS1 | (RefSeq) AAA-ATPase At3g50940-like isoform X1	uncharacterized protein LOC106375271 [Brassica napus]	--	Arabidopsis phospholipase-like protein (PEARLI 4)	--	--	Function unknown
BolC09g066430.2J	1.18302	1.66177	1.35976	6.043	8.00488	3.1072	5.77e-05	1.72601	up	--	--	PREDICTED: uncharacterized protein LOC106301862 [Brassica oleracea var. oleracea]	Protein WVD2-like 7 OS=Arabidopsis thaliana OX=3702 GN=WDL7 PE=2 SV=1	--	--	--	Function unknown
BolC05g044160.2J	3.50618	5.6559	5.44947	15.3521	23.6664	14.2621	1.58e-08	1.72551	up	--	--	PREDICTED: transmembrane protein 53 [Brassica oleracea var. oleracea]	--	Eukaryotic protein of unknown function (DUF829)	--	Function unknown	Signal transduction mechanisms
BolC09g031890.2J	99.164	136.257	96.9315	460.226	426.353	281.876	3.25e-12	1.72271	up	Molecular Function: glutathione peroxidase activity (GO:0004602);; Biological Process: response to oxidative stress (GO:0006979);;	K00432|6.0e-94|bna:106446284|K00432 glutathione peroxidase [EC:1.11.1.9] | (RefSeq) probable phospholipid hydroperoxide glutathione peroxidase 6, mitochondrial	BnaCnng67520D [Brassica napus]	Probable phospholipid hydroperoxide glutathione peroxidase 6, mitochondrial OS=Arabidopsis thaliana OX=3702 GN=GPX6 PE=2 SV=2	Glutathione peroxidase	Defense mechanisms;; Lipid transport and metabolism	Posttranslational modification, protein turnover, chaperones	Posttranslational modification, protein turnover, chaperones
BolC04g066040.2J	2.59518	3.79067	4.13016	16.3263	11.6386	10.4485	1.17e-08	1.71929	up	Molecular Function: DNA binding (GO:0003677);; Cellular Component: nucleus (GO:0005634);; Biological Process: regulation of transcription, DNA-templated (GO:0006355);;	K00521|1.2e-41|cmos:111447866|K00521 ferric-chelate reductase [EC:1.16.1.7] | (RefSeq) ferric reduction oxidase 7, chloroplastic-like	PREDICTED: transcription factor JUNGBRUNNEN 1-like [Brassica oleracea var. oleracea]	Transcription factor JUNGBRUNNEN 1 OS=Arabidopsis thaliana OX=3702 GN=JUB1 PE=1 SV=1	No apical meristem (NAM) protein	--	--	Transcription
BolC09g022550.2J	0.255552	0	0.225354	1.33389	1.15445	0.933847	0.00567255	1.71738	up	Molecular Function: ATP binding (GO:0005524);; Cellular Component: integral component of membrane (GO:0016021);; Molecular Function: ATPase activity (GO:0016887);;	K05681|3.4e-58|mtr:MTR_2g079980|K05681 ATP-binding cassette, subfamily G (WHITE), member 2 | (RefSeq) white-brown-complex ABC transporter family protein	unnamed protein product [Brassica oleracea]	ABC transporter G family member 25 OS=Arabidopsis thaliana OX=3702 GN=ABCG25 PE=1 SV=1	ABC-2 type transporter	--	Secondary metabolites biosynthesis, transport and catabolism	Secondary metabolites biosynthesis, transport and catabolism
BolC09g065030.2J	21.1616	22.0799	16.8917	61.0807	90.243	57.867	8.34e-13	1.71728	up	Molecular Function: translation initiation factor activity (GO:0003743);;	K03237|8.1e-68|bna:106419017|K03237 translation initiation factor 2 subunit 1 | (RefSeq) uncharacterized protein LOC106419017	uncharacterized protein LOC106375476 [Brassica napus]	--	--	--	--	Translation, ribosomal structure and biogenesis
BolC03g054650.2J	1.66325	2.21429	2.30355	8.11114	9.47768	6.58192	7.96e-06	1.71641	up	--	--	BnaAnng20850D [Brassica napus]	--	--	--	--	--
BolC07g044160.2J	4.4832	11.1894	14.6726	43.2388	45.6106	28.6724	9.72e-06	1.71632	up	Molecular Function: molecular_function (GO:0003674);; Molecular Function: catalytic activity (GO:0003824);; Molecular Function: hydrolase activity (GO:0016787);; Molecular Function: hydrolase activity, acting on ester bonds (GO:0016788);; Molecular Function: carboxylic ester hydrolase activity (GO:0052689);; Molecular Function: methyl jasmonate esterase activity (GO:0080032);;	K20802|2.0e-51|eus:EUTSA_v10014451mg|K20802 (R)-mandelonitrile lyase [EC:4.1.2.10] | (RefSeq) hypothetical protein	PREDICTED: methylesterase 10 [Brassica oleracea var. oleracea]	Methylesterase 10 OS=Arabidopsis thaliana OX=3702 GN=MES10 PE=2 SV=1	Alpha/beta hydrolase family	Coenzyme transport and metabolism;; General function prediction only	--	Function unknown
BolC03g059540.2J	2.37726	5.45432	5.03765	21.381	18.3188	9.89639	8.88e-06	1.71488	up	Molecular Function: transcription factor activity, sequence-specific DNA binding (GO:0003700);; Cellular Component: nucleus (GO:0005634);; Cellular Component: host cell nucleus (GO:0042025);; Molecular Function: sequence-specific DNA binding (GO:0043565);;	K09419|6.5e-160|boe:106329160|K09419 heat shock transcription factor, other eukaryote | (RefSeq) heat stress transcription factor B-2a-like	hypothetical protein F2Q70_00011070 [Brassica cretica]	Heat stress transcription factor B-2a OS=Arabidopsis thaliana OX=3702 GN=HSFB2A PE=2 SV=1	HSF-type DNA-binding	--	Transcription	Transcription
BolC09g003510.2J	535.864	255.437	530.942	1742.96	1750.65	1268.1	8.24e-09	1.71446	up	Cellular Component: photosystem I (GO:0009522);; Cellular Component: photosystem II (GO:0009523);; Cellular Component: chloroplast thylakoid membrane (GO:0009535);; Biological Process: photosynthesis, light harvesting (GO:0009765);; Cellular Component: integral component of membrane (GO:0016021);; Molecular Function: chlorophyll binding (GO:0016168);; Biological Process: protein-chromophore linka…	K08913|7.3e-155|bna:106401200|K08913 light-harvesting complex II chlorophyll a/b binding protein 2 | (RefSeq) chlorophyll a-b binding protein 2.4, chloroplastic	unnamed protein product, partial [Brassica oleracea]	Chlorophyll a-b binding protein 2.4, chloroplastic OS=Arabidopsis thaliana OX=3702 GN=LHCB2.4 PE=1 SV=1	Chlorophyll A-B binding protein	--	--	Energy production and conversion
BolC03g022340.2J	2.58651	7.03767	3.6697	20.0739	17.9476	12.3102	4.12e-06	1.71264	up	Molecular Function: oxidoreductase activity (GO:0016491);;	K00002|2.3e-163|brp:103857735|K00002 alcohol dehydrogenase (NADP+) [EC:1.1.1.2] | (RefSeq) NADPH-dependent aldo-keto reductase, chloroplastic isoform X1	unnamed protein product [Brassica oleracea]	NADPH-dependent aldo-keto reductase, chloroplastic OS=Arabidopsis thaliana OX=3702 GN=AKR4C9 PE=1 SV=1	Aldo/keto reductase family	Secondary metabolites biosynthesis, transport and catabolism	General function prediction only	Replication, recombination and repair
BolC03g051950.2J	0.7208	1.05443	0.72083	6.65869	2.00909	2.09194	0.000375631	1.71156	up	Molecular Function: acid phosphatase activity (GO:0003993);; Molecular Function: metal ion binding (GO:0046872);;	K22390|5.9e-293|bna:106429537|K22390 acid phosphatase type 7 | (RefSeq) purple acid phosphatase 10 isoform X1	PREDICTED: purple acid phosphatase 10-like [Brassica oleracea var. oleracea]	Purple acid phosphatase 10 OS=Arabidopsis thaliana OX=3702 GN=PAP10 PE=2 SV=1	Calcineurin-like phosphoesterase	Signal transduction mechanisms	Carbohydrate transport and metabolism	Carbohydrate transport and metabolism
BolC08g018500.2J	7.82965	7.40021	11.4901	30.7146	37.6301	25.7099	3.58e-11	1.70993	up	Molecular Function: aconitate hydratase activity (GO:0003994);; Molecular Function: copper ion binding (GO:0005507);; Cellular Component: mitochondrion (GO:0005739);; Biological Process: citrate metabolic process (GO:0006101);; Biological Process: isocitrate metabolic process (GO:0006102);; Biological Process: response to oxidative stress (GO:0006979);; Cellular Component: chloroplast (GO:0009507…	K01681|0.0e+00|boe:106311729|K01681 aconitate hydratase [EC:4.2.1.3] | (RefSeq) aconitate hydratase 3, mitochondrial	PREDICTED: aconitate hydratase 3, mitochondrial [Brassica oleracea var. oleracea]	Aconitate hydratase 2, mitochondrial OS=Arabidopsis thaliana OX=3702 GN=ACO2 PE=1 SV=3	Aconitase family (aconitate hydratase)	Energy production and conversion	RNA processing and modification;; Translation, ribosomal structure and biogenesis	Energy production and conversion
Brassica_oleracea_newGene_2712	6.89775	5.58178	5.25893	25.2411	20.9602	15.9494	1.83e-11	1.70982	up	Biological Process: signal transduction (GO:0007165);;	K09338|9.8e-54|brp:103838097|K09338 homeobox-leucine zipper protein | (RefSeq) LOW QUALITY PROTEIN: homeobox-leucine zipper protein HAT7	PREDICTED: probable disease resistance protein RPP1 [Brassica oleracea var. oleracea]	Probable disease resistance protein RPP1 OS=Arabidopsis thaliana OX=3702 GN=RPP1 PE=1 SV=1	TIR domain	--	--	--
BolC03g043880.2J	12.1678	19.4504	7.10964	47.2542	57.2475	37.4164	7.9e-07	1.70613	up	Cellular Component: nucleus (GO:0005634);; Biological Process: regulation of transcription, DNA-templated (GO:0006355);; Biological Process: auxin-activated signaling pathway (GO:0009734);;	K14484|2.6e-109|boe:106329361|K14484 auxin-responsive protein IAA | (RefSeq) auxin-responsive protein IAA19	PREDICTED: auxin-responsive protein IAA19 [Brassica oleracea var. oleracea]	Auxin-responsive protein IAA19 OS=Arabidopsis thaliana OX=3702 GN=IAA19 PE=1 SV=2	AUX/IAA family	--	--	Transcription
BolC03g029810.2J	0.306713	0.225008	0.153304	0.765035	1.35285	0.99409	0.000661869	1.70606	up	--	--	unnamed protein product [Brassica oleracea]	--	Domain of unknown function (DUF4283)	--	General function prediction only	Amino acid transport and metabolism
BolC06g034840.2J	150.062	157.484	147.672	636.823	519.588	400.478	1.81e-16	1.70414	up	Molecular Function: structural constituent of ribosome (GO:0003735);; Cellular Component: ribosome (GO:0005840);; Biological Process: translation (GO:0006412);;	K02866|4.1e-127|bna:106446517|K02866 large subunit ribosomal protein L10e | (RefSeq) 60S ribosomal protein L10-3	60S ribosomal protein L10-3 [Brassica rapa]	60S ribosomal protein L10-3 OS=Arabidopsis thaliana OX=3702 GN=RPL10C PE=2 SV=1	Ribosomal protein L16p/L10e	Translation, ribosomal structure and biogenesis	Translation, ribosomal structure and biogenesis	Translation, ribosomal structure and biogenesis
BolC06g026670.2J	3.67263	2.5776	4.40355	13.6705	13.1835	10.8775	5.04e-10	1.70353	up	Cellular Component: integral component of membrane (GO:0016021);; Biological Process: oxidation-reduction process (GO:0055114);;	--	unnamed protein product [Brassica oleracea]	Cytochrome b561 and DOMON domain-containing protein At3g61750 OS=Arabidopsis thaliana OX=3702 GN=At3g61750 PE=3 SV=1	DOMON domain	--	Signal transduction mechanisms	Signal transduction mechanisms
BolC02g056540.2J	2.26805	1.64843	1.73313	7.40642	7.64526	5.16287	1.05e-08	1.70328	up	Molecular Function: DNA binding (GO:0003677);; Cellular Component: nucleus (GO:0005634);;	K14491|7.5e-10|bvg:104897247|K14491 two-component response regulator ARR-B family | (RefSeq) two-component response regulator ARR11	unnamed protein product [Brassica oleracea]	Protein PHR1-LIKE 1 OS=Arabidopsis thaliana OX=3702 GN=PHL1 PE=1 SV=1	MYB-CC type transfactor, LHEQLE motif	--	--	Transcription
BolC09g068540.2J	243.93	261.015	225.892	990.712	900.437	610.509	9.59e-15	1.70191	up	Molecular Function: protein binding (GO:0005515);;	K08770|6.6e-168|aly:9307090|K08770 ubiquitin C | (RefSeq) polyubiquitin 4	PREDICTED: polyubiquitin 4-like [Camelina sativa]	Polyubiquitin 3 OS=Arabidopsis thaliana OX=3702 GN=UBQ3 PE=2 SV=1	Ubiquitin family	Posttranslational modification, protein turnover, chaperones	Posttranslational modification, protein turnover, chaperones;; General function prediction only	Posttranslational modification, protein turnover, chaperones
BolC09g029690.2J	2.32454	3.31461	3.29935	12.4501	14.1644	7.4565	8.13e-06	1.70179	up	Molecular Function: protein binding (GO:0005515);;	--	F-box protein At4g05010 [Brassica napus]	F-box protein At4g05010 OS=Arabidopsis thaliana OX=3702 GN=At4g05010 PE=2 SV=1	F-box domain	--	--	Function unknown
BolC03g042390.2J	5.47194	8.00996	6.20599	25.0006	26.2908	17.3448	5.37e-11	1.70174	up	Cellular Component: cellular_component (GO:0005575);; Cellular Component: intracellular (GO:0005622);; Cellular Component: cell (GO:0005623);; Cellular Component: nucleus (GO:0005634);; Cellular Component: cytoplasm (GO:0005737);; Cellular Component: chloroplast (GO:0009507);; Cellular Component: plastid (GO:0009536);; Cellular Component: organelle (GO:0043226);; Cellular Component: membrane-boun…	K23051|1.2e-08|aip:107629772|K23051 NAD(P)H-quinone oxidoreductase subunit T, chloroplastic [EC:1.6.5.-] | (RefSeq) NAD(P)H-quinone oxidoreductase subunit T, chloroplastic	chaperone protein dnaJ 11, chloroplastic [Brassica napus]	Chaperone protein dnaJ 11, chloroplastic OS=Arabidopsis thaliana OX=3702 GN=ATJ11 PE=1 SV=2	DnaJ domain	Posttranslational modification, protein turnover, chaperones	Posttranslational modification, protein turnover, chaperones	Posttranslational modification, protein turnover, chaperones
BolC01g013450.2J	4.10479	2.10158	1.53868	16.3649	7.58727	6.53511	7.09e-05	1.70105	up	Biological Process: carbohydrate metabolic process (GO:0005975);; Molecular Function: chitin binding (GO:0008061);;	K01183|2.1e-203|boe:106325036|K01183 chitinase [EC:3.2.1.14] | (RefSeq) chitotriosidase-1-like	hypothetical protein F2Q69_00033548 [Brassica cretica]	Class V chitinase OS=Arabidopsis thaliana OX=3702 GN=ChiC PE=1 SV=1	Glycosyl hydrolases family 18	Carbohydrate transport and metabolism	Carbohydrate transport and metabolism	Carbohydrate transport and metabolism
BolC03g065650.2J	1.41224	1.00964	1.05841	6.74719	3.50376	4.34094	0.0002115	1.70065	up	Cellular Component: nucleosome (GO:0000786);; Molecular Function: DNA binding (GO:0003677);; Cellular Component: nucleus (GO:0005634);; Molecular Function: protein heterodimerization activity (GO:0046982);;	K11252|2.0e-60|bna:106405890|K11252 histone H2B | (RefSeq) histone H2B.7	PREDICTED: histone H2B.7 [Brassica oleracea var. oleracea]	Histone H2B.11 OS=Arabidopsis thaliana OX=3702 GN=At5g59910 PE=1 SV=5	Core histone H2A/H2B/H3/H4	--	Chromatin structure and dynamics	Chromatin structure and dynamics
BolC04g011840.2J	2.71042	5.33954	3.85949	14.1084	19.2297	9.95679	4.96e-07	1.69827	up	Molecular Function: UDP-glycosyltransferase activity (GO:0008194);;	K13496|6.2e-293|boe:106340099|K13496 UDP-glucosyltransferase 73C [EC:2.4.1.-] | (RefSeq) UDP-glycosyltransferase 73C3-like	PREDICTED: UDP-glycosyltransferase 73C3-like [Brassica oleracea var. oleracea]	UDP-glycosyltransferase 73C3 OS=Arabidopsis thaliana OX=3702 GN=UGT73C3 PE=2 SV=1	UDP-glucoronosyl and UDP-glucosyl transferase	--	Carbohydrate transport and metabolism;; Energy production and conversion	--
BolC07g026650.2J	10.5988	8.73492	9.68399	35.7453	35.4725	28.2953	1.98e-14	1.69807	up	--	K12191|2.4e-26|dzi:111274326|K12191 charged multivesicular body protein 2A | (RefSeq) vacuolar protein sorting-associated protein 2 homolog 2-like	PREDICTED: protein LSD1-like [Brassica oleracea var. oleracea]	Protein LSD1 OS=Arabidopsis thaliana OX=3702 GN=LSD1 PE=1 SV=1	LSD1 zinc finger	--	--	Function unknown
BolC04g066280.2J	4.2744	4.53214	3.74144	15.7694	15.9862	12.3489	2.67e-10	1.6974	up	--	--	unnamed protein product [Brassica oleracea]	--	Protein of unknown function (DUF1685)	--	General function prediction only	Function unknown
BolC03g031580.2J	58.9941	35.8049	43.4116	162.509	187.079	128.321	2.53e-11	1.69558	up	--	--	unnamed protein product [Brassica oleracea]	--	--	--	--	--
BolC01g038740.2J	19.0553	21.2929	18.3553	64.0196	83.292	52.7996	4.79e-14	1.69497	up	Molecular Function: antiporter activity (GO:0015297);; Cellular Component: membrane (GO:0016020);; Cellular Component: integral component of membrane (GO:0016021);; Molecular Function: transmembrane transporter activity (GO:0022857);; Molecular Function: xenobiotic transporter activity (GO:0042910);;	K03327|1.1e-255|brp:103833615|K03327 multidrug resistance protein, MATE family | (RefSeq) protein DETOXIFICATION 19 isoform X1	hypothetical protein F2Q69_00037252 [Brassica cretica]	Protein DETOXIFICATION 19 OS=Arabidopsis thaliana OX=3702 GN=DTX19 PE=2 SV=1	MatE	Defense mechanisms	General function prediction only	Defense mechanisms
BolC03g044560.2J	0.546758	0.210913	0.328124	2.35724	0.806271	1.38733	0.000321667	1.69391	up	Cellular Component: integral component of membrane (GO:0016021);;	K12447|7.4e-58|thj:104808371|K12447 UDP-sugar pyrophosphorylase [EC:2.7.7.64] | (RefSeq) uncharacterized protein LOC104808371	PREDICTED: uncharacterized protein LOC104772479 [Camelina sativa]	RING-H2 finger protein ATL2 OS=Arabidopsis thaliana OX=3702 GN=ATL2 PE=2 SV=2	gag-polypeptide of LTR copia-type	--	General function prediction only	Replication, recombination and repair
BolC07g047990.2J	9.52643	13.4288	10.1423	33.3666	52.6757	29.5871	2.59e-09	1.69226	up	Molecular Function: protein serine/threonine kinase activity (GO:0004674);; Molecular Function: ATP binding (GO:0005524);;	K14502|3.4e-222|bna:106415975|K14502 protein brassinosteroid insensitive 2 [EC:2.7.11.1] | (RefSeq) shaggy-related protein kinase eta	PREDICTED: shaggy-related protein kinase eta-like [Brassica oleracea var. oleracea]	Shaggy-related protein kinase eta OS=Arabidopsis thaliana OX=3702 GN=ASK7 PE=1 SV=2	Protein kinase domain	Signal transduction mechanisms	Carbohydrate transport and metabolism	Signal transduction mechanisms
BolC04g006540.2J	0.544704	0.939951	1.19472	5.27093	2.5552	3.56071	0.000228448	1.69004	up	Biological Process: regulation of cyclin-dependent protein serine/threonine kinase activity (GO:0000079);; Molecular Function: protein kinase binding (GO:0019901);;	K01255|2.0e-17|mng:MNEG_4524|K01255 leucyl aminopeptidase [EC:3.4.11.1] | (RefSeq) leucyl aminopeptidase	cyclin-U2-1-like [Brassica napus]	Cyclin-U2-1 OS=Arabidopsis thaliana OX=3702 GN=CYCU2-1 PE=1 SV=1	Cyclin	--	General function prediction only	Function unknown
BolC02g026830.2J	1.55781	1.14032	0.778017	3.59554	4.31647	5.42203	1.59e-05	1.68963	up	Molecular Function: molecular_function (GO:0003674);; Molecular Function: catalytic activity (GO:0003824);; Molecular Function: glutathione transferase activity (GO:0004364);; Molecular Function: protein binding (GO:0005515);; Cellular Component: cellular_component (GO:0005575);; Cellular Component: intracellular (GO:0005622);; Cellular Component: cell (GO:0005623);; Cellular Component: cytoplasm…	K00799|2.7e-134|bna:106394871|K00799 glutathione S-transferase [EC:2.5.1.18] | (RefSeq) glutathione S-transferase U11-like isoform X1	glutathione S-transferase U11-like isoform X1 [Brassica napus]	Glutathione S-transferase U11 OS=Arabidopsis thaliana OX=3702 GN=GSTU11 PE=2 SV=1	Glutathione S-transferase, N-terminal domain	Posttranslational modification, protein turnover, chaperones	Posttranslational modification, protein turnover, chaperones	Posttranslational modification, protein turnover, chaperones
BolC04g067390.2J	0.831895	0.164979	0.213432	2.23257	1.77149	1.71084	0.00203436	1.68935	up	Molecular Function: catalytic activity (GO:0003824);; Cellular Component: integral component of membrane (GO:0016021);;	K13265|5.1e-87|gmx:100793687|K13265 vestitone reductase [EC:1.1.1.348] | (RefSeq) uncharacterized protein LOC100793687	protein BRI1-5 ENHANCED 1 [Brassica napus]	Protein BRI1-5 ENHANCED 1 OS=Arabidopsis thaliana OX=3702 GN=BEN1 PE=2 SV=1	NAD dependent epimerase/dehydratase family	Cell wall/membrane/envelope biogenesis	Defense mechanisms	Defense mechanisms
BolC03g025430.2J	1.34876	1.00144	1.35243	3.67021	4.98577	4.28012	3.48e-10	1.68881	up	--	--	hypothetical protein F2Q69_00002105 [Brassica cretica]	--	--	--	--	--
BolC05g043070.2J	6.44628	9.49692	7.14604	28.0841	34.6755	18.102	8.05e-09	1.6884	up	Cellular Component: integral component of membrane (GO:0016021);; Molecular Function: transmembrane transporter activity (GO:0022857);;	K08202|6.3e-304|bna:106377603|K08202 MFS transporter, OCT family, solute carrier family 22 (organic cation transporter), member 4/5 | (RefSeq) organic cation/carnitine transporter 4-like	organic cation/carnitine transporter 4-like [Brassica napus]	Organic cation/carnitine transporter 4 OS=Arabidopsis thaliana OX=3702 GN=OCT4 PE=2 SV=1	Sugar (and other) transporter	Carbohydrate transport and metabolism	General function prediction only	Function unknown
Brassica_oleracea_newGene_3773	2.62683	13.4373	6.8013	33.4088	27.022	30.1635	9.8e-05	1.68824	up	#N/A	#N/A	#N/A	#N/A	#N/A	#N/A	#N/A	#N/A
BolC02g032980.2J	2.92286	4.32083	1.07816	12.6836	12.979	7.39873	0.00016048	1.68615	up	--	--	uncharacterized protein LOC111213761 [Brassica napus]	--	Domain of unknown function (DUF4228)	--	--	Function unknown
BolC03g079450.2J	21.3228	25.4686	22.2572	71.886	94.34	66.3332	5.05e-16	1.68563	up	Biological Process: arginine catabolic process (GO:0006527);; Biological Process: spermidine biosynthetic process (GO:0008295);; Molecular Function: arginine decarboxylase activity (GO:0008792);;	K01583|0.0e+00|bna:106371271|K01583 arginine decarboxylase [EC:4.1.1.19] | (RefSeq) arginine decarboxylase 2	arginine decarboxylase 2 [Brassica napus]	Arginine decarboxylase 2 OS=Arabidopsis thaliana OX=3702 GN=ADC2 PE=1 SV=1	Pyridoxal-dependent decarboxylase, pyridoxal binding domain	Amino acid transport and metabolism	--	Amino acid transport and metabolism
BolC09g011350.2J	13.64	13.1516	10.1018	41.0226	55.8396	30.0536	5.49e-10	1.68481	up	Biological Process: glycolipid biosynthetic process (GO:0009247);; Molecular Function: transferase activity, transferring hexosyl groups (GO:0016758);;	K03715|1.6e-274|boe:106316128|K03715 1,2-diacylglycerol 3-beta-galactosyltransferase [EC:2.4.1.46] | (RefSeq) monogalactosyldiacylglycerol synthase 3, chloroplastic	unnamed protein product [Brassica oleracea]	Monogalactosyldiacylglycerol synthase 3, chloroplastic OS=Arabidopsis thaliana OX=3702 GN=MGD3 PE=1 SV=2	Monogalactosyldiacylglycerol (MGDG) synthase	Cell wall/membrane/envelope biogenesis	--	Cell wall/membrane/envelope biogenesis
BolC04g040580.2J	27.358	29.6983	28.8144	114.449	97.936	77.3628	1.11e-15	1.68286	up	Cellular Component: integral component of membrane (GO:0016021);;	--	PREDICTED: uncharacterized protein LOC106342901 [Brassica oleracea var. oleracea]	--	HR-like lesion-inducing	--	--	Function unknown
BolC01g052220.2J	15.1192	17.6345	16.8882	67.0723	64.4075	39.0877	1.2e-10	1.68039	up	Molecular Function: oxygen transporter activity (GO:0005344);; Molecular Function: oxygen binding (GO:0019825);; Molecular Function: heme binding (GO:0020037);; Molecular Function: metal ion binding (GO:0046872);;	--	PREDICTED: non-symbiotic hemoglobin 2 [Brassica oleracea var. oleracea]	Non-symbiotic hemoglobin 2 OS=Brassica napus OX=3708 GN=HB2 PE=3 SV=1	Globin	--	Energy production and conversion	Energy production and conversion
BolC02g015500.2J	13.9255	11.041	13.6815	41.875	52.6649	36.202	1.45e-13	1.67975	up	Cellular Component: nucleus (GO:0005634);;	K12129|2.8e-06|csat:104708865|K12129 pseudo-response regulator 7 | (RefSeq) two-component response regulator-like APRR7 isoform X1	protein CHLOROPLAST IMPORT APPARATUS 2 isoform X1 [Brassica napus]	Protein CHLOROPLAST IMPORT APPARATUS 2 OS=Arabidopsis thaliana OX=3702 GN=CIA2 PE=1 SV=1	CCT motif	--	Transcription	Transcription
BolC01g051950.2J	7.59565	5.2029	8.82203	24.4428	31.5668	19.4855	9.95e-09	1.67835	up	Molecular Function: enzyme inhibitor activity (GO:0004857);; Molecular Function: pectinesterase activity (GO:0030599);; Biological Process: cell wall modification (GO:0042545);; Molecular Function: aspartyl esterase activity (GO:0045330);; Biological Process: pectin catabolic process (GO:0045490);;	K01051|5.3e-193|bna:106381178|K01051 pectinesterase [EC:3.1.1.11] | (RefSeq) probable pectinesterase/pectinesterase inhibitor 25	PREDICTED: LOW QUALITY PROTEIN: probable pectinesterase/pectinesterase inhibitor 25 [Brassica oleracea var. oleracea]	Probable pectinesterase/pectinesterase inhibitor 25 OS=Arabidopsis thaliana OX=3702 GN=PME25 PE=2 SV=1	Pectinesterase	Carbohydrate transport and metabolism;; Lipid transport and metabolism	--	Carbohydrate transport and metabolism
BolC01g015450.2J	0.101499	0.275833	0.399785	1.32164	0.92205	1.32384	0.000896436	1.67642	up	Molecular Function: transcription factor activity, sequence-specific DNA binding (GO:0003700);; Cellular Component: nucleus (GO:0005634);; Molecular Function: sequence-specific DNA binding (GO:0043565);;	K18835|8.6e-22|han:110903575|K18835 WRKY transcription factor 2 | (RefSeq) probable WRKY transcription factor 4	probable WRKY transcription factor 31 [Brassica napus]	Probable WRKY transcription factor 31 OS=Arabidopsis thaliana OX=3702 GN=WRKY31 PE=1 SV=1	WRKY DNA -binding domain	--	--	Transcription
BolC03g037500.2J	5.28585	8.72773	6.14467	26.325	30.4018	14.6566	3.07e-07	1.67639	up	Cellular Component: integral component of membrane (GO:0016021);;	K10664|9.4e-212|bna:106388832|K10664 E3 ubiquitin-protein ligase ATL6/9/15/31/42/55 [EC:2.3.2.27] | (RefSeq) E3 ubiquitin-protein ligase ATL6-like isoform X2	E3 ubiquitin-protein ligase ATL6-like isoform X2 [Brassica napus]	E3 ubiquitin-protein ligase ATL6 OS=Arabidopsis thaliana OX=3702 GN=ATL6 PE=1 SV=2	Ring finger domain	--	Posttranslational modification, protein turnover, chaperones	Posttranslational modification, protein turnover, chaperones
BolC04g028730.2J	0.510246	0.836236	0.548899	3.59392	2.74144	1.56957	0.000309066	1.67256	up	Molecular Function: oxidoreductase activity (GO:0016491);; Molecular Function: metal ion binding (GO:0046872);;	K05933|7.3e-186|boe:106339340|K05933 aminocyclopropanecarboxylate oxidase [EC:1.14.17.4] | (RefSeq) 1-aminocyclopropane-1-carboxylate oxidase-like	PREDICTED: 1-aminocyclopropane-1-carboxylate oxidase-like [Brassica oleracea var. oleracea]	1-aminocyclopropane-1-carboxylate oxidase OS=Brassica juncea OX=3707 GN=ACO PE=2 SV=1	2OG-Fe(II) oxygenase superfamily	Secondary metabolites biosynthesis, transport and catabolism	Secondary metabolites biosynthesis, transport and catabolism;; General function prediction only	Secondary metabolites biosynthesis, transport and catabolism
BolC05g039160.2J	25.5605	31.579	21.8988	84.1662	109.097	73.3318	3.7e-12	1.67213	up	Cellular Component: nucleus (GO:0005634);; Biological Process: regulation of transcription, DNA-templated (GO:0006355);; Biological Process: auxin-activated signaling pathway (GO:0009734);;	K14484|1.0e-93|bna:106451786|K14484 auxin-responsive protein IAA | (RefSeq) auxin-responsive protein IAA2-like isoform X1	hypothetical protein F2Q69_00030521 [Brassica cretica]	Auxin-responsive protein IAA2 OS=Arabidopsis thaliana OX=3702 GN=IAA2 PE=1 SV=3	AUX/IAA family	--	--	Transcription
BolC02g016720.2J	1.0241	1.40625	1.48703	4.87614	5.05681	3.74104	4.26e-09	1.67089	up	Molecular Function: ATP binding (GO:0005524);; Biological Process: protein folding (GO:0006457);; Molecular Function: unfolded protein binding (GO:0051082);;	K04079|0.0e+00|bna:106380873|K04079 molecular chaperone HtpG | (RefSeq) heat shock protein 90-2-like	heat shock protein 90-2-like [Brassica napus]	Heat shock protein 90-2 OS=Arabidopsis thaliana OX=3702 GN=HSP90-2 PE=1 SV=1	Hsp90 protein	Posttranslational modification, protein turnover, chaperones	Posttranslational modification, protein turnover, chaperones	Posttranslational modification, protein turnover, chaperones
BolC07g045330.2J	0.402473	0.353512	0.412734	1.0276	1.8403	1.42618	3.5e-06	1.66899	up	Molecular Function: ATP binding (GO:0005524);; Cellular Component: integral component of membrane (GO:0016021);; Molecular Function: ATPase activity (GO:0016887);;	K08712|2.0e-83|qsu:112018613|K08712 ATP-binding cassette, subfamily G (WHITE), member 2, SNQ2 | (RefSeq) ABC transporter ATP-binding protein/permease PDR18-like	PREDICTED: LOW QUALITY PROTEIN: ABC transporter G family member 42-like [Brassica oleracea var. oleracea]	ABC transporter G family member 42 OS=Arabidopsis thaliana OX=3702 GN=ABCG42 PE=2 SV=1	ABC transporter	Signal transduction mechanisms	Secondary metabolites biosynthesis, transport and catabolism	Secondary metabolites biosynthesis, transport and catabolism
BolC03g006540.2J	15.1091	11.3405	15.2399	47.3592	42.9911	47.7816	4.19e-21	1.66671	up	Molecular Function: secondary active sulfate transmembrane transporter activity (GO:0008271);; Cellular Component: integral component of membrane (GO:0016021);;	K18059|0.0e+00|bna:111204279|K18059 sulfate transporter 4 | (RefSeq) sulfate transporter 4.1, chloroplastic	unnamed protein product [Brassica oleracea]	Sulfate transporter 4.1, chloroplastic OS=Arabidopsis thaliana OX=3702 GN=SULTR4;1 PE=1 SV=1	Sulfate permease family	Inorganic ion transport and metabolism	Inorganic ion transport and metabolism	Inorganic ion transport and metabolism
BolC05g005390.2J	0.248096	0.562631	0.433112	1.25677	2.0575	1.48392	8.08e-05	1.66261	up	--	K14494|2.6e-42|ppp:112296036|K14494 DELLA protein | (RefSeq) DELLA protein GAI-like	scarecrow-like protein 31 [Brassica napus]	Scarecrow-like protein 31 OS=Arabidopsis thaliana OX=3702 GN=SCL31 PE=2 SV=3	GRAS domain family	--	--	Transcription
BolC07g035680.2J	5.13544	5.8145	4.94873	16.1838	25.9646	12.4993	3.21e-08	1.66092	up	Biological Process: reproduction (GO:0000003);; Biological Process: cell morphogenesis (GO:0000902);; Biological Process: cell morphogenesis involved in differentiation (GO:0000904);; Biological Process: urogenital system development (GO:0001655);; Biological Process: kidney development (GO:0001822);; Biological Process: liver development (GO:0001889);; Biological Process: tissue homeostasis (GO:…	K01087|1.9e-10|ccaj:109795950|K01087 trehalose 6-phosphate phosphatase [EC:3.1.3.12] | (RefSeq) trehalose-phosphate phosphatase A-like	PREDICTED: nephrocystin-3 isoform X1 [Brassica oleracea var. oleracea]	Protein KINESIN LIGHT CHAIN-RELATED 2 OS=Arabidopsis thaliana OX=3702 GN=KLCR2 PE=1 SV=1	Tetratricopeptide repeat	--	Cytoskeleton	Cytoskeleton
BolC04g061660.2J	1.61631	1.00846	1.09512	6.05212	2.5128	5.45148	2.4e-05	1.66085	up	Molecular Function: ATP binding (GO:0005524);; Cellular Component: nucleus (GO:0005634);; Biological Process: transcription, DNA-templated (GO:0006351);; Biological Process: regulation of transcription, DNA-templated (GO:0006355);; Biological Process: developmental process (GO:0032502);;	K22382|9.2e-10|oeu:111408549|K22382 WD repeat-containing protein 26 | (RefSeq) WD repeat-containing protein 26 homolog	hypothetical protein DY000_02035429 [Brassica cretica]	Growth-regulating factor 3 OS=Arabidopsis thaliana OX=3702 GN=GRF3 PE=1 SV=1	WRC	--	--	Transcription
BolC07g056600.2J	1.22637	0.464437	2.10298	7.54277	4.84907	3.82046	0.000940382	1.66068	up	Molecular Function: DNA binding (GO:0003677);; Molecular Function: transcription factor activity, sequence-specific DNA binding (GO:0003700);; Cellular Component: nucleus (GO:0005634);;	K09286|3.4e-113|bna:106409054|K09286 EREBP-like factor | (RefSeq) ethylene-responsive transcription factor ERF043	ethylene-responsive transcription factor ERF043 [Brassica napus]	Ethylene-responsive transcription factor ERF043 OS=Arabidopsis thaliana OX=3702 GN=ERF043 PE=2 SV=1	AP2 domain	--	--	--
BolC08g021540.2J	1.81814	1.30122	1.72854	5.33486	6.67842	4.8134	2.05e-08	1.66046	up	--	--	PREDICTED: uncharacterized protein LOC106307330 [Brassica oleracea var. oleracea]	--	Protein of unknown function (DUF1005)	--	--	Function unknown
BolC02g011030.2J	0.106869	0.186638	0.09141	0.618098	0.43826	0.452542	0.000133919	1.65955	up	Molecular Function: iron ion binding (GO:0005506);; Molecular Function: electron carrier activity (GO:0009055);; Molecular Function: 2 iron, 2 sulfur cluster binding (GO:0051537);; Molecular Function: FAD binding (GO:0071949);;	K11817|0.0e+00|boe:106326884|K11817 indole-3-acetaldehyde oxidase [EC:1.2.3.7] | (RefSeq) indole-3-acetaldehyde oxidase-like isoform X1	PREDICTED: indole-3-acetaldehyde oxidase-like isoform X1 [Brassica oleracea var. oleracea]	Indole-3-acetaldehyde oxidase OS=Arabidopsis thaliana OX=3702 GN=AAO1 PE=1 SV=2	Molybdopterin-binding domain of aldehyde dehydrogenase	Nucleotide transport and metabolism	Nucleotide transport and metabolism	Nucleotide transport and metabolism
BolC01g034300.2J	6.53233	7.55952	8.6215	24.8515	40.9878	17.2519	1.82e-05	1.65824	up	Cellular Component: integral component of membrane (GO:0016021);;	K03283|6.9e-35|bna:106361615|K03283 heat shock 70kDa protein 1/2/6/8 | (RefSeq) probable mediator of RNA polymerase II transcription subunit 37e	hypothetical protein BVRB_2g037660 isoform A [Beta vulgaris subsp. vulgaris]	Heat shock 70 kDa protein 1 OS=Arabidopsis thaliana OX=3702 GN=HSP70-1 PE=1 SV=3	Hsp70 protein	Posttranslational modification, protein turnover, chaperones	Posttranslational modification, protein turnover, chaperones	Posttranslational modification, protein turnover, chaperones
BolC09g006260.2J	0.775585	5.61243	1.94212	11.5253	10.5083	12.5418	0.000802629	1.65441	up	--	K12472|2.2e-27|bvg:104885038|K12472 epidermal growth factor receptor substrate 15 | (RefSeq) filaggrin-like	PREDICTED: dehydration-responsive protein RD22-like [Brassica oleracea var. oleracea]	BURP domain protein RD22 OS=Arabidopsis thaliana OX=3702 GN=RD22 PE=2 SV=1	BURP domain	--	--	Function unknown
Brassica_oleracea_newGene_3228	1.05343	1.4084	1.09885	2.81861	5.56355	3.39657	1.31e-05	1.65417	up	Cellular Component: integral component of membrane (GO:0016021);;	K15102|9.8e-33|boe:106302436|K15102 solute carrier family 25 (mitochondrial phosphate transporter), member 3 | (RefSeq) LOW QUALITY PROTEIN: mitochondrial phosphate carrier protein 1, mitochondrial	PREDICTED: LOW QUALITY PROTEIN: mitochondrial phosphate carrier protein 1, mitochondrial [Brassica oleracea var. oleracea]	Mitochondrial phosphate carrier protein 1, mitochondrial OS=Arabidopsis thaliana OX=3702 GN=MPT1 PE=2 SV=1	--	--	Energy production and conversion	Energy production and conversion
BolC03g036440.2J	0.257504	0.178733	0.215369	1.25135	0.817675	0.941217	0.0015597	1.65253	up	Biological Process: biological_process (GO:0008150);; Biological Process: response to organic substance (GO:0010033);; Biological Process: response to chitin (GO:0010200);; Biological Process: response to organonitrogen compound (GO:0010243);; Biological Process: response to chemical (GO:0042221);; Biological Process: response to drug (GO:0042493);; Biological Process: response to stimulus (GO:00…	--	PREDICTED: U-box domain-containing protein 21-like [Brassica oleracea var. oleracea]	U-box domain-containing protein 21 OS=Arabidopsis thaliana OX=3702 GN=PUB21 PE=2 SV=1	--	--	--	Coenzyme transport and metabolism
Brassica_oleracea_newGene_5721	3.84046	3.63378	3.66293	26.928	2.86639	20.1237	0.001802	1.65237	up	--	K03860|1.1e-11|nnu:104608881|K03860 phosphatidylinositol N-acetylglucosaminyltransferase subunit Q | (RefSeq) N-acetylglucosaminyl-phosphatidylinositol biosynthetic protein gpi1-like	gibberellin-regulated protein 10-like [Brassica napus]	Gibberellin-regulated protein 10 OS=Arabidopsis thaliana OX=3702 GN=GASA10 PE=2 SV=1	Gibberellin regulated protein	--	--	Function unknown
BolC04g003650.2J	0.60549	0.481174	0.82252	2.82687	2.89047	1.86129	0.000309543	1.65151	up	Cellular Component: nucleus (GO:0005634);; Biological Process: transcription, DNA-templated (GO:0006351);; Biological Process: developmental process (GO:0032502);;	--	PREDICTED: uncharacterized protein LOC106339461 [Brassica oleracea var. oleracea]	--	WRC	--	--	Function unknown
BolC03g003280.2J	0.720592	1.28428	1.25556	4.60821	4.42267	2.73517	6.77e-06	1.64909	up	Cellular Component: spindle (GO:0005819);; Cellular Component: microtubule (GO:0005874);; Cellular Component: integral component of membrane (GO:0016021);; Biological Process: activation of protein kinase activity (GO:0032147);; Biological Process: regulation of mitotic spindle organization (GO:0060236);;	K16812|6.9e-06|nta:107789551|K16812 targeting protein for Xklp2 | (RefSeq) protein TPX2-like	unnamed protein product [Brassica rapa]	Embryo-specific protein ATS3B OS=Arabidopsis thaliana OX=3702 GN=ATS3B PE=1 SV=1	Embryo-specific protein 3, (ATS3)	--	--	Function unknown
BolC04g038420.2J	4.50615	5.24639	3.97994	14.2698	18.131	13.0576	3.9e-12	1.64564	up	--	K10615|1.7e-26|ppp:112282946|K10615 E3 ubiquitin-protein ligase HERC4 [EC:2.3.2.26] | (RefSeq) probable E3 ubiquitin-protein ligase HERC4 isoform X1	PREDICTED: ultraviolet-B receptor UVR8 isoform X2 [Brassica oleracea var. oleracea]	Ultraviolet-B receptor UVR8 OS=Arabidopsis thaliana OX=3702 GN=UVR8 PE=1 SV=1	Regulator of chromosome condensation (RCC1) repeat	Cell cycle control, cell division, chromosome partitioning;; Cytoskeleton	Function unknown	--
BolC09g032700.2J	2.52366	2.35791	1.31617	7.25125	9.67441	4.9216	4.42e-06	1.64421	up	Molecular Function: UDP-glycosyltransferase activity (GO:0008194);;	K18823|3.5e-104|aip:107622299|K18823 soyasaponin III rhamnosyltransferase [EC:2.4.1.273] | (RefSeq) soyasaponin III rhamnosyltransferase	unnamed protein product [Brassica oleracea]	UDP-glycosyltransferase 91C1 OS=Arabidopsis thaliana OX=3702 GN=UGT91C1 PE=1 SV=1	UDP-glucoronosyl and UDP-glucosyl transferase	--	Carbohydrate transport and metabolism;; Energy production and conversion	--
BolC04g014830.2J	2.11486	2.46686	2.45955	7.68368	10.0556	6.52869	1.63e-07	1.64206	up	Molecular Function: nucleic acid binding (GO:0003676);; Molecular Function: RNA-DNA hybrid ribonuclease activity (GO:0004523);;	K01610|1.4e-22|bna:106398503|K01610 phosphoenolpyruvate carboxykinase (ATP) [EC:4.1.1.49] | (RefSeq) phosphoenolpyruvate carboxykinase (ATP)-like	hypothetical protein F2Q69_00011330 [Brassica cretica]	Protein NEN2 OS=Arabidopsis thaliana OX=3702 GN=NEN2 PE=2 SV=1	Reverse transcriptase-like	--	General function prediction only	Amino acid transport and metabolism
BolC02g029340.2J	2.38623	1.34779	0.391945	6.65831	7.53834	4.46334	0.00224644	1.64198	up	Biological Process: response to auxin (GO:0009733);;	K14488|5.9e-08|ppp:112290385|K14488 SAUR family protein | (RefSeq) auxin-responsive protein SAUR50-like	PREDICTED: uncharacterized protein LOC106325113 [Brassica oleracea var. oleracea]	Auxin-responsive protein SAUR78 OS=Arabidopsis thaliana OX=3702 GN=SAUR78 PE=1 SV=1	Auxin responsive protein	--	--	Function unknown
BolC09g002350.2J	2.8331	0.935364	2.56578	7.957	6.86071	8.22822	1.38e-05	1.64155	up	Molecular Function: metal ion binding (GO:0046872);; Molecular Function: dioxygenase activity (GO:0051213);;	K24028|2.9e-23|sind:105168311|K24028 salicylic acid 3-hydroxylase [EC:1.14.11.-] | (RefSeq) protein DMR6-LIKE OXYGENASE 2 isoform X1	2-oxoglutarate-dependent dioxygenase [Brassica oleracea]	2-oxoglutarate-dependent dioxygenase AOP2 OS=Arabidopsis thaliana OX=3702 GN=AOP2 PE=2 SV=1	2OG-Fe(II) oxygenase superfamily	Secondary metabolites biosynthesis, transport and catabolism	Secondary metabolites biosynthesis, transport and catabolism;; General function prediction only	Secondary metabolites biosynthesis, transport and catabolism
BolC07g038480.2J	0.54522	1.61365	0.668013	3.61801	3.39365	3.74779	0.000112134	1.64113	up	Molecular Function: transcription factor activity, sequence-specific DNA binding (GO:0003700);; Cellular Component: nucleus (GO:0005634);; Molecular Function: sequence-specific DNA binding (GO:0043565);;	K12835|2.9e-38|cmax:111493042|K12835 ATP-dependent RNA helicase DDX42 [EC:3.6.4.13] | (RefSeq) DEAD-box ATP-dependent RNA helicase 24 isoform X1	hypothetical protein F2Q68_00036573 [Brassica cretica]	Probable WRKY transcription factor 48 OS=Arabidopsis thaliana OX=3702 GN=WRKY48 PE=2 SV=1	WRKY DNA -binding domain	--	--	Transcription
BolC09g043600.2J	30.425	63.1656	34.7146	150.686	190.892	102.112	1.1e-06	1.6391	up	--	--	uncharacterized protein BNAC09G32250D [Brassica napus]	--	--	--	--	--
BolC08g046010.2J	3.48249	2.22721	1.98809	8.01892	2.70172	23.5687	0.00208277	1.63743	up	Molecular Function: intramolecular lyase activity (GO:0016872);;	--	unnamed protein product [Brassica oleracea]	Fatty-acid-binding protein 1 OS=Arabidopsis thaliana OX=3702 GN=FAP1 PE=1 SV=1	Chalcone isomerase like	--	--	Function unknown
BolC01g000490.2J	0.371358	0.600593	0.255713	1.15778	1.9509	1.66848	0.000292696	1.63646	up	Molecular Function: transcription factor activity, sequence-specific DNA binding (GO:0003700);; Cellular Component: nucleus (GO:0005634);; Molecular Function: sequence-specific DNA binding (GO:0043565);;	K13424|6.9e-24|cmax:111493163|K13424 WRKY transcription factor 33 | (RefSeq) probable WRKY transcription factor 26 isoform X1	probable WRKY transcription factor 13 isoform X1 [Brassica napus]	Probable WRKY transcription factor 13 OS=Arabidopsis thaliana OX=3702 GN=WRKY13 PE=1 SV=1	WRKY DNA -binding domain	--	--	Transcription
BolC05g012030.2J	1.87063	1.85468	1.76481	5.98274	8.3438	4.54319	3.93e-07	1.63564	up	Cellular Component: integral component of membrane (GO:0016021);;	K21435|6.9e-06|gmx:100795993|K21435 ankyrin repeat domain-containing protein 6 | (RefSeq) espin	unnamed protein product [Brassica oleracea]	Ankyrin repeat-containing protein BDA1 OS=Arabidopsis thaliana OX=3702 GN=BAD1 PE=1 SV=1	Ankyrin repeats (3 copies)	--	General function prediction only	Function unknown
BolC01g021740.2J	292.024	296.138	269.168	922.286	1128.14	728.225	7.66e-15	1.6337	up	Molecular Function: GDP-D-glucose phosphorylase activity (GO:0080048);;	K14190|1.6e-252|bna:106445470|K14190 GDP-L-galactose phosphorylase [EC:2.7.7.69] | (RefSeq) GDP-L-galactose phosphorylase 1-like	PREDICTED: GDP-L-galactose phosphorylase 1 [Brassica oleracea var. oleracea]	GDP-L-galactose phosphorylase 1 OS=Arabidopsis thaliana OX=3702 GN=VTC2 PE=1 SV=1	--	Nucleotide transport and metabolism	General function prediction only	Function unknown
BolC04g043790.2J	4.04376	3.68919	2.9094	10.0275	15.14	10.171	1.08e-09	1.63223	up	Cellular Component: cellular_component (GO:0005575);; Cellular Component: intracellular (GO:0005622);; Cellular Component: cell (GO:0005623);; Cellular Component: cytoplasm (GO:0005737);; Cellular Component: cytosol (GO:0005829);; Biological Process: organelle organization (GO:0006996);; Biological Process: biological_process (GO:0008150);; Biological Process: response to radiation (GO:0009314);;…	--	unnamed protein product, partial [Brassica oleracea]	Protein PLASTID MOVEMENT IMPAIRED 15 OS=Arabidopsis thaliana OX=3702 GN=PMI15 PE=2 SV=3	--	--	--	Function unknown
BolC05g049940.2J	0.363555	0.794091	0.404336	1.18614	2.39108	2.11112	3.84e-05	1.63139	up	Molecular Function: ATP binding (GO:0005524);; Cellular Component: integral component of membrane (GO:0016021);; Molecular Function: ATPase activity (GO:0016887);;	K08712|2.0e-142|gsl:Gasu_29800|K08712 ATP-binding cassette, subfamily G (WHITE), member 2, SNQ2 | (RefSeq) ABC transporter, ATP-binding protein	hypothetical protein F2Q69_00031480 [Brassica cretica]	ABC transporter G family member 29 OS=Arabidopsis thaliana OX=3702 GN=ABCG29 PE=2 SV=2	ABC-2 type transporter	Signal transduction mechanisms	Secondary metabolites biosynthesis, transport and catabolism	Secondary metabolites biosynthesis, transport and catabolism
BolC04g063090.2J	4.47585	4.90328	5.53254	15.96	16.9383	15.6029	8.06e-17	1.63077	up	Molecular Function: transcription factor activity, sequence-specific DNA binding (GO:0003700);; Cellular Component: nucleus (GO:0005634);; Molecular Function: sequence-specific DNA binding (GO:0043565);;	K13424|5.5e-259|bna:106405881|K13424 WRKY transcription factor 33 | (RefSeq) probable WRKY transcription factor 33	PREDICTED: probable WRKY transcription factor 33 [Brassica oleracea var. oleracea]	Probable WRKY transcription factor 33 OS=Arabidopsis thaliana OX=3702 GN=WRKY33 PE=1 SV=2	WRKY DNA -binding domain	--	--	Transcription
BolC03g004180.2J	0.647116	1.88227	0.864709	4.64798	6.58509	2.17328	0.000707708	1.63072	up	Cellular Component: integral component of membrane (GO:0016021);;	K15015|2.2e-08|eus:EUTSA_v10016504mg|K15015 solute carrier family 32 (vesicular inhibitory amino acid transporter) | (RefSeq) hypothetical protein	unnamed protein product [Brassica oleracea]	Amino acid permease 2 OS=Arabidopsis thaliana OX=3702 GN=AAP2 PE=1 SV=1	Transmembrane amino acid transporter protein	--	Amino acid transport and metabolism	Amino acid transport and metabolism
BolC06g006270.2J	5.51653	5.02493	5.48117	18.0761	18.6934	15.4397	9.04e-15	1.62909	up	Molecular Function: protein kinase activity (GO:0004672);; Molecular Function: ATP binding (GO:0005524);;	K16224|3.2e-69|eus:EUTSA_v10023115mg|K16224 senescence-induced receptor-like serine/threonine-protein kinase | (RefSeq) hypothetical protein	hypothetical protein DY000_02059249 [Brassica cretica]	LRR receptor-like serine/threonine-protein kinase IOS1 OS=Arabidopsis thaliana OX=3702 GN=IOS1 PE=1 SV=1	Protein tyrosine and serine/threonine kinase	0	Signal transduction mechanisms	Signal transduction mechanisms
BolC04g014750.2J	0.750934	0.232441	0.486028	3.10825	1.73456	1.32824	0.00116402	1.62902	up	Molecular Function: antiporter activity (GO:0015297);; Cellular Component: integral component of membrane (GO:0016021);; Molecular Function: xenobiotic transporter activity (GO:0042910);;	K03327|2.7e-228|bna:106396204|K03327 multidrug resistance protein, MATE family | (RefSeq) protein DETOXIFICATION 15	PREDICTED: MATE efflux family protein 5-like [Brassica oleracea var. oleracea]	Protein DETOXIFICATION 15 OS=Arabidopsis thaliana OX=3702 GN=DTX15 PE=3 SV=1	MatE	Defense mechanisms	General function prediction only	Defense mechanisms
BolC06g018270.2J	1.7843	1.69005	1.40739	5.366	7.40302	3.96766	6.75e-07	1.62715	up	Molecular Function: DNA binding (GO:0003677);; Cellular Component: nucleus (GO:0005634);; Biological Process: regulation of transcription, DNA-templated (GO:0006355);;	K16222|1.5e-47|bna:106369019|K16222 Dof zinc finger protein DOF5.5 | (RefSeq) cyclic dof factor 1	unnamed protein product, partial [Brassica oleracea]	Cyclic dof factor 2 OS=Arabidopsis thaliana OX=3702 GN=CDF2 PE=1 SV=2	Dof domain, zinc finger	--	--	Transcription
Brassica_oleracea_newGene_5731	1.17898	1.18918	1.12464	4.81495	3.87765	3.50978	1.54e-07	1.6271	up	Molecular Function: GTPase activity (GO:0003924);; Molecular Function: GTP binding (GO:0005525);; Biological Process: intracellular protein transport (GO:0006886);; Cellular Component: endomembrane system (GO:0012505);; Biological Process: Rab protein signal transduction (GO:0032482);;	K07904|2.4e-108|brp:103851600|K07904 Ras-related protein Rab-11A | (RefSeq) ras-related protein RABA2d	ras-related protein RABA2d [Brassica rapa]	Ras-related protein RABA2d OS=Arabidopsis thaliana OX=3702 GN=RABA2D PE=2 SV=1	Ras family	General function prediction only	Intracellular trafficking, secretion, and vesicular transport	Intracellular trafficking, secretion, and vesicular transport
BolC06g014380.2J	6.15203	7.26225	7.28041	19.6627	28.8319	19.12	1.46e-11	1.62482	up	Molecular Function: protein kinase activity (GO:0004672);; Molecular Function: ATP binding (GO:0005524);; Biological Process: response to blue light (GO:0009637);; Molecular Function: identical protein binding (GO:0042802);;	K16240|2.9e-164|nnu:104603953|K16240 protein suppressor of PHYA-105 1 | (RefSeq) protein SPA1-RELATED 2-like	PREDICTED: protein SPA1-RELATED 4 [Brassica oleracea var. oleracea]	Protein SPA1-RELATED 4 OS=Arabidopsis thaliana OX=3702 GN=SPA4 PE=1 SV=1	WD domain, G-beta repeat	General function prediction only	--	Translation, ribosomal structure and biogenesis
BolC04g057130.2J	2.50767	1.34891	0.87056	7.6914	5.37296	5.67011	0.000482162	1.62423	up	--	--	PREDICTED: glycine-rich protein 3 short isoform-like [Brassica oleracea var. oleracea]	Glycine-rich protein 3 short isoform OS=Arabidopsis thaliana OX=3702 GN=GRP3S PE=1 SV=2	Glycine rich protein family	--	--	Function unknown
BolC02g051740.2J	4.99754	7.17951	5.79943	17.6558	24.937	16.219	1.02e-10	1.62185	up	Molecular Function: magnesium ion binding (GO:0000287);; Molecular Function: ATP binding (GO:0005524);; Biological Process: phospholipid transport (GO:0015914);; Cellular Component: integral component of membrane (GO:0016021);;	K01530|0.0e+00|bna:106431284|K01530 phospholipid-translocating ATPase [EC:7.6.2.1] | (RefSeq) phospholipid-transporting ATPase 10	PREDICTED: phospholipid-transporting ATPase 10 [Brassica oleracea var. oleracea]	Phospholipid-transporting ATPase 10 OS=Arabidopsis thaliana OX=3702 GN=ALA10 PE=3 SV=1	Phospholipid-translocating P-type ATPase C-terminal	Inorganic ion transport and metabolism	General function prediction only	Inorganic ion transport and metabolism
BolC08g002550.2J	3.40077	3.93383	3.49412	12.7767	17.8762	7.72679	2.62e-05	1.62137	up	--	K12761|2.0e-24|ini:109164801|K12761 carbon catabolite-derepressing protein kinase [EC:2.7.11.1] | (RefSeq) CBL-interacting serine/threonine-protein kinase 7-like	PREDICTED: uncharacterized protein LOC106310584 [Brassica oleracea var. oleracea]	--	Domain of unknown function (DUF4228)	--	--	Function unknown
BolC09g031170.2J	31.9564	33.3676	33.1235	92.1123	141.88	88.6051	1.94e-10	1.62128	up	Molecular Function: monooxygenase activity (GO:0004497);; Molecular Function: iron ion binding (GO:0005506);; Cellular Component: integral component of membrane (GO:0016021);; Molecular Function: oxidoreductase activity, acting on paired donors, with incorporation or reduction of molecular oxygen (GO:0016705);; Molecular Function: heme binding (GO:0020037);;	--	hypothetical protein F2Q68_00021001 [Brassica cretica]	--	--	--	Secondary metabolites biosynthesis, transport and catabolism	Secondary metabolites biosynthesis, transport and catabolism
BolC07g007740.2J	5.66382	5.22076	4.36351	15.6706	23.5354	11.6017	6.08e-08	1.62061	up	Molecular Function: oxidoreductase activity (GO:0016491);; Molecular Function: heme binding (GO:0020037);; Molecular Function: iron-sulfur cluster binding (GO:0051536);;	K00366|0.0e+00|bna:106445633|K00366 ferredoxin-nitrite reductase [EC:1.7.7.1] | (RefSeq) ferredoxin--nitrite reductase, chloroplastic	ferredoxin--nitrite reductase, chloroplastic [Brassica napus]	Ferredoxin--nitrite reductase, chloroplastic OS=Arabidopsis thaliana OX=3702 GN=NIR1 PE=1 SV=1	Nitrite and sulphite reductase 4Fe-4S domain	Energy production and conversion	Inorganic ion transport and metabolism	Inorganic ion transport and metabolism
[truncated: 2,254 more rows]

## Sheet: Table S3
Table S3. Differentially expressed transcription factors in GB767 vs. PB767
[truncated: 146 more rows]

## Sheet: Table S4
Table S4. The transcript levels of 87 anthocyanin-related gens in GB767 and PB767
[truncated: 89 more rows]

[truncated: 3 more sheets: Table S5, Table S6, Table S7]
